# Supplementary material for: Phylogenetic and Structural Insights into Melatonin Receptors in Plants: Case Study in Capsicum chinense Jacq
Source: Plants (Basel). 2025 Jun 26;14(13):1952. doi: 10.3390/plants14131952 (PMC12252195; doi:10.3390/plants14131952)
Supplement: Supplementary file 1 [file plants-14-01952-s001.zip]

Archive with 2 entries (2 files):
- supplementaries_submission.pdf
- Supplementary_Final.xlsx
