# Supplementary material for: Phylogenetic and Structural Insights into Melatonin Receptors in Plants: Case Study in Capsicum chinense Jacq
Source: Plants (Basel). 2025 Jun 26;14(13):1952. doi: 10.3390/plants14131952 (PMC12252195; doi:10.3390/plants14131952)
Supplement: Supplementary file 1 [file plants-14-01952-s001.zip › Supplementary_Final.xlsx]

## Sheet: TableS1
No.	ID	Database	Species	E-value	Sequence_length	Status
1	W1NZ72	Uniprot	Amborella trichopoda	2.6e-119	300
2	A0A2G5F535	Uniparc	Aquilegia coerulea	7.2e-133	301
3	Q94AH1	Uniprot	Arabidopsis thaliana	3e-201	300	reported
4	A0A0Q3J592	Uniparc	Brachypodium distachyon	1.4e-116	307
5	A0A1U8PQR2	Uniprot	Gossypium hirsutum	4e-145	301	reported
6	A0A287SDV6	Uniparc	Hordeum vulgare subsp. vulgare	2.4e-115	304
7	I3SZ53	Uniprot	Medicago truncatula	6.9e-133	297	reported
8	A0A1U7ZYM8	Uniparc	Nelumbo nucifera	2.6e-140	303
9	A0A1S3X1I3	Uniparc	Nicotiana tabacum	1.8e-124	304	reported
10	Q75J22	Uniprot	Oryza sativa subsp. japonica	8.1e-116	309	reported
11	M5VZC6	Uniprot	Prunus persica	1.1e-143	306
12	A0A3Q7GXJ6	Uniparc	Solanum lycopersicum	2.4e-108	309
13	M1C1R5	Uniprot	Solanum tuberosum	6.2e-125	300
14	D7TUW3	Uniprot	Vitis vinifera	9.5e-125	227
15	B6T9J0	Uniprot	Zea mays	2.4e-119	303	reported
16	A0A2C9VCS1	Uniparc	Manihot esculenta	NA	307	reported

## Sheet: TableS2
No.	Species	ncbi_id	TaxId	gi_ncbi	Taxa_Group	Order	Family	E_value	Sequence_Length	N_TM_domain_tmbed
1	Micromonas commoda	XP_002499712.1	296587	255072075	Prasinophytes	Mamiellales	Mamiellaceae	8.2e-64	374	7
2	Pyrus x bretschneideri	XP_009338391.2	225117	2250559573	Rosids I (Fabides)	Rosales	Rosaceae	4.7e-87	214	6
3	Pyrus x bretschneideri	XP_009342011.2	225117	2250523605	Rosids I (Fabides)	Rosales	Rosaceae	1.1e-151	306	7
4	Pyrus x bretschneideri	XP_048424184.1	225117	2250604890	Rosids I (Fabides)	Rosales	Rosaceae	1e-152	306	7
5	Pyrus x bretschneideri	XP_048443678.1	225117	2250559571	Rosids I (Fabides)	Rosales	Rosaceae	2.9e-85	245	7
6	Pyrus x bretschneideri	XP_048445339.1	225117	2250564936	Rosids I (Fabides)	Rosales	Rosaceae	2.1e-135	304	7
7	Marchantia polymorpha	BFI23610.1	1480154	2705437462	Marchantiales	Marchantiales	Marchantiaceae	2.4e-97	276	7
8	Spirodela intermedia	CAA7387788.1	51605	1917145406	Monocots	Alismatales	Araceae	1.6e-143	306	7
9	Spirodela intermedia	CAA7392265.1	51605	1917148661	Monocots	Alismatales	Araceae	0.13	246	NA
10	Spirodela intermedia	CAA7393169.1	51605	1917149181	Monocots	Alismatales	Araceae	0.078	145	NA
11	Spirodela intermedia	CAA7399419.1	51605	1917155301	Monocots	Alismatales	Araceae	0.036	421	NA
12	Spirodela intermedia	CAA7401016.1	51605	1917156899	Monocots	Alismatales	Araceae	0.074	120	NA
13	Spirodela intermedia	CAA7401145.1	51605	1917157029	Monocots	Alismatales	Araceae	0.19	444	NA
14	Spirodela intermedia	CAA7401153.1	51605	1917157037	Monocots	Alismatales	Araceae	0.17	431	NA
15	Dendrobium nobile	KAI0501129.1	94219	2206488332	Monocots	Asparagales	Orchidaceae	2.3e-143	303	7
16	Adiantum capillus	KAI5079511.1	13818	2264035343	Lycophytes	Polypodiales	Pteridaceae	2.1e-81	341	7
18	Zea mays	NP_001136530.1	4577	219362595	Monocots	Poales	Poaceae	1.5e-147	303	7
21	Glycine max	NP_001241438.1	3847	359806071	Rosids I (Fabides)	Fabales	Fabaceae	4.4e-131	299	7
19	Zea mays	NP_001167742.1	4577	293332635	Monocots	Poales	Poaceae	0.9	111	NA
20	Glycine max	NP_001236957.2	3847	1233054989	Rosids I (Fabides)	Fabales	Fabaceae	7.9e-55	216	5
22	Glycine max	NP_001341539.1	3847	1233055016	Rosids I (Fabides)	Fabales	Fabaceae	3.1e-132	301	7
23	Arabidopsis thaliana	NP_198073.1	3702	15240462	Rosids II (Malvides)	Brassicales	Brassicaceae	3.7e-141	297	7
25	Capsicum chinense	PHU10024.1	80379	1271190819	Asterid I	Solanales	Solanaceae	1.4e-143	299	7
26	Capsicum chinense	PHU15407.1	80379	1271198204	Asterid I	Solanales	Solanaceae	1.2e-132	346	7
31	Vitis vinifera	XP_002269068.1	29760	225451126	Vitales	Vitales	Vitaceae	4.3e-154	310	7
32	Populus trichocarpa	XP_002319044.4	3694	2396538836	Rosids I (Fabides)	Malpighiales	Salicaceae	3e-145	305	7
27	Aquilegia coerulea	PIA63065.1	218851	1273181357	Basal Eudicots	Ranunculales	Ranunculaceae	1.5e-114	256	6
33	Sorghum bicolor	XP_002463858.1	4558	242032927	Monocots	Poales	Poaceae	4.5e-149	303	7
29	Chlamydomonas reinhardtii	XP_001693403.1	3055	159470517	Green algae	Chlamydomonadales	Chlamydomonadaceae	0.014	142	NA
30	Chlamydomonas reinhardtii	XP_001703311.1	3055	159490700	Green algae	Chlamydomonadales	Chlamydomonadaceae	1.5	476	NA
34	Ricinus communis	XP_002512286.2	3988	2241066462	Rosids I (Fabides)	Malpighiales	Euphorbiaceae	2.2e-152	308	7
36	Selaginella moellendorffii	XP_002990992.1	88036	302818638	Lycophytes	Selaginellales	Selaginellaceae	1.4e-89	322	7
37	Glycine max	XP_003524638.1	3847	356511857	Rosids I (Fabides)	Fabales	Fabaceae	1.8e-121	282	7
38	Glycine max	XP_003549566.2	3847	955381502	Rosids I (Fabides)	Fabales	Fabaceae	8.1e-122	348	7
35	Volvox carteri	XP_002946971.1	3068	302830810	Green algae	Chlamydomonadales	Volvocaceae	0.72	476	NA
39	Glycine max	XP_003556491.1	3847	356576747	Rosids I (Fabides)	Fabales	Fabaceae	4.8e-145	295	7
41	Cucumis sativus	XP_004137428.1	3659	449439309	Rosids I (Fabides)	Cucurbitales	Cucurbitaceae	4e-125	303	7
42	Solanum lycopersicum	XP_004230149.1	4081	460368591	Asterid I	Solanales	Solanaceae	1.1e-145	305	7
44	Fragaria vesca	XP_004289610.1	101020	470106502	Rosids I (Fabides)	Rosales	Rosaceae	6.1e-152	303	7
45	Fragaria vesca	XP_004299307.1	101020	470126672	Rosids I (Fabides)	Rosales	Rosaceae	1e-131	305	7
46	Setaria italica	XP_004981721.1	4555	514813880	Monocots	Poales	Poaceae	7.1e-149	304	7
47	Capsella rubella	XP_006288342.1	81985	565460686	Rosids II (Malvides)	Brassicales	Brassicaceae	3.2e-139	297	7
48	Capsella rubella	XP_006298191.1	81985	565481102	Rosids II (Malvides)	Brassicales	Brassicaceae	4.1e-150	306	7
50	Solanum tuberosum	XP_006354754.1	4113	565376526	Asterid I	Solanales	Solanaceae	1.2e-137	307	7
51	Populus trichocarpa	XP_006382706.1	3694	566169471	Rosids I (Fabides)	Malpighiales	Salicaceae	3.9e-147	305	7
53	Citrus sinensis	XP_006471805.2	2711	2395966709	Rosids II (Malvides)	Sapindales	Rutaceae	7.7e-146	309	7
54	Citrus sinensis	XP_006477656.2	2711	2395930587	Rosids II (Malvides)	Sapindales	Rutaceae	1.4e-132	309	7
56	Glycine max	XP_006589158.1	3847	571483204	Rosids I (Fabides)	Fabales	Fabaceae	1.3e-146	294	7
59	Theobroma cacao	XP_007030139.1	3641	590641106	Rosids II (Malvides)	Malvales	Malvaceae	3.2e-155	299	7
60	Theobroma cacao	XP_007037550.2	3641	1063477978	Rosids II (Malvides)	Malvales	Malvaceae	8.6e-133	298	7
61	Phaseolus vulgaris	XP_007144781.1	3885	593688293	Rosids I (Fabides)	Fabales	Fabaceae	4.4e-144	294	7
52	Populus trichocarpa	XP_006385612.1	3694	566161619	Rosids I (Fabides)	Malpighiales	Salicaceae	0.013	280	NA
63	Phaseolus vulgaris	XP_007147109.1	3885	593693141	Rosids I (Fabides)	Fabales	Fabaceae	6e-131	297	7
64	Phaseolus vulgaris	XP_007155242.1	3885	593784403	Rosids I (Fabides)	Fabales	Fabaceae	1.2e-123	282	7
55	Glycine max	XP_006574984.1	3847	571439872	Rosids I (Fabides)	Fabales	Fabaceae	0.3	94	NA
66	Prunus mume	XP_008218143.1	102107	645222388	Rosids I (Fabides)	Rosales	Rosaceae	3.1e-155	306	7
67	Malus domestica	XP_008355803.2	3750	1632164855	Rosids I (Fabides)	Rosales	Rosaceae	5.8e-153	306	7
68	Malus domestica	XP_008374612.1	3750	657965881	Rosids I (Fabides)	Rosales	Rosaceae	3.6e-135	304	7
69	Malus domestica	XP_008388619.1	3750	657992726	Rosids I (Fabides)	Rosales	Rosaceae	5.7e-152	306	7
70	Phoenix dactylifera	XP_008785980.2	42345	1964232222	Monocots	Arecales	Arecaceae	3.6e-151	303	7
71	Phoenix dactylifera	XP_008800042.1	42345	672160518	Monocots	Arecales	Arecaceae	2.1e-149	303	7
72	Brassica rapa	XP_009111932.1	3711	685353412	Rosids II (Malvides)	Brassicales	Brassicaceae	8e-141	299	7
73	Brassica rapa	XP_009134806.1	3711	685287725	Rosids II (Malvides)	Brassicales	Brassicaceae	1e-149	301	7
75	Musa acuminata	XP_009419071.2	214697	2729960585	Monocots	Zingiberales	Musaceae	4.1e-141	308	7
77	Nicotiana tomentosiformis	XP_009600239.1	4098	697102278	Asterid I	Solanales	Solanaceae	4.9e-146	304	7
78	Nicotiana tomentosiformis	XP_009613058.1	4098	697118270	Asterid I	Solanales	Solanaceae	2.4e-134	299	7
79	Nicotiana sylvestris	XP_009785765.1	4096	698425745	Asterid I	Solanales	Solanaceae	1e-143	304	7
80	Nicotiana sylvestris	XP_009792439.1	4096	698492152	Asterid I	Solanales	Solanaceae	3.6e-135	299	7
81	Eucalyptus grandis	XP_010037233.2	71139	1973717463	Rosids II (Malvides)	Myrtales	Myrtaceae	1.9e-127	307	7
82	Eucalyptus grandis	XP_010041947.2	71139	1973635997	Rosids II (Malvides)	Myrtales	Myrtaceae	2.8e-146	307	7
83	Morus notabilis	XP_010097350.1	981085	703102022	Rosids I (Fabides)	Rosales	Moraceae	1.4e-149	306	7
86	Camelina sativa	XP_010421835.1	90675	727411146	Rosids II (Malvides)	Brassicales	Brassicaceae	2e-151	300	7
87	Camelina sativa	XP_010464001.1	90675	727582176	Rosids II (Malvides)	Brassicales	Brassicaceae	1.1e-150	300	7
74	Musa acuminata	XP_009412545.2	214697	2730158339	Monocots	Zingiberales	Musaceae	0.69	937	NA
89	Camelina sativa	XP_010485900.1	90675	727629882	Rosids II (Malvides)	Brassicales	Brassicaceae	5.2e-151	300	7
90	Camelina sativa	XP_010494038.1	90675	727646629	Rosids II (Malvides)	Brassicales	Brassicaceae	4.5e-136	297	7
91	Tarenaya hassleriana	XP_010524894.1	28532	729458911	Rosids II (Malvides)	Brassicales	Cleomaceae	6.3e-149	304	7
92	Tarenaya hassleriana	XP_010546644.1	28532	729362698	Rosids II (Malvides)	Brassicales	Cleomaceae	9.9e-148	304	7
93	Sesamum indicum	XP_011072867.1	4182	747053411	Asterid I	Lamiales	Pedaliaceae	1.2e-120	302	7
94	Cucumis sativus	XP_011659933.1	3659	778662647	Rosids I (Fabides)	Cucurbitales	Cucurbitaceae	2.2e-139	306	7
95	Jatropha curcas	XP_012080365.1	180498	802653394	Rosids I (Fabides)	Malpighiales	Euphorbiaceae	3.5e-133	306	7
98	Jatropha curcas	XP_012089162.1	180498	802757464	Rosids I (Fabides)	Malpighiales	Euphorbiaceae	6.7e-153	308	7
99	Gossypium raimondii	XP_012470418.1	29730	823122322	Rosids II (Malvides)	Malvales	Malvaceae	2.4e-130	298	7
100	Gossypium raimondii	XP_012492594.1	29730	823195344	Rosids II (Malvides)	Malvales	Malvaceae	8.7e-155	302	7
85	Nelumbo nucifera	XP_010259672.1	4432	719966691	Basal Eudicots	Proteales	Nelumbonaceae	6.4e-126	257	6
102	Medicago truncatula	XP_013457982.1	3880	922371647	Rosids I (Fabides)	Fabales	Fabaceae	1.1e-120	286	7
103	Brassica oleracea	XP_013606947.1	109376	922557692	Rosids II (Malvides)	Brassicales	Brassicaceae	2.6e-141	299	7
88	Camelina sativa	XP_010464002.1	90675	727582178	Rosids II (Malvides)	Brassicales	Brassicaceae	1.6e-117	236	6
104	Brassica oleracea	XP_013629908.1	109376	922455307	Rosids II (Malvides)	Brassicales	Brassicaceae	3e-149	301	7
105	Brassica napus	XP_013684435.2	3708	2258266050	Rosids II (Malvides)	Brassicales	Brassicaceae	1.7e-149	301	7
106	Vigna radiata	XP_014507111.1	3916	951001529	Rosids I (Fabides)	Fabales	Fabaceae	5.4e-123	299	7
108	Vigna radiata	XP_014512382.2	3916	1255161547	Rosids I (Fabides)	Fabales	Fabaceae	1e-144	352	7
109	Vigna radiata	XP_014518744.1	3916	951044787	Rosids I (Fabides)	Fabales	Fabaceae	2.5e-127	297	7
110	Solanum pennellii	XP_015066071.1	28526	969997097	Asterid I	Solanales	Solanaceae	1.1e-145	305	7
111	Solanum pennellii	XP_015079123.1	28526	970035578	Asterid I	Solanales	Solanaceae	3.5e-138	311	7
96	Jatropha curcas	XP_012080366.1	180498	802653398	Rosids I (Fabides)	Malpighiales	Euphorbiaceae	1.9e-112	279	6
97	Jatropha curcas	XP_012080367.1	180498	802653402	Rosids I (Fabides)	Malpighiales	Euphorbiaceae	1.9e-106	270	6
113	Arachis duranensis	XP_015939963.1	130453	1012237181	Rosids I (Fabides)	Fabales	Fabaceae	2.4e-146	301	7
114	Arachis duranensis	XP_015943347.1	130453	1012006032	Rosids I (Fabides)	Fabales	Fabaceae	1.4e-121	305	7
115	Arachis ipaensis	XP_016176110.1	130454	1021569826	Rosids I (Fabides)	Fabales	Fabaceae	1.4e-145	300	7
116	Arachis ipaensis	XP_016193393.1	130454	1021471679	Rosids I (Fabides)	Fabales	Fabaceae	4e-121	305	7
118	Nicotiana tabacum	XP_016434620.1	4097	1025350161	Asterid I	Solanales	Solanaceae	1.8e-143	304	7
119	Nicotiana tabacum	XP_016442543.1	4097	1025025574	Asterid I	Solanales	Solanaceae	6.3e-135	299	7
120	Nicotiana tabacum	XP_016477543.1	4097	1025202944	Asterid I	Solanales	Solanaceae	4e-134	299	7
121	Capsicum annuum	XP_016538479.2	4072	2217100293	Asterid I	Solanales	Solanaceae	3.3e-144	299	7
122	Capsicum annuum	XP_016555947.1	4072	1026008369	Asterid I	Solanales	Solanaceae	2e-132	309	7
107	Vigna radiata	XP_014511407.1	3916	951017439	Rosids I (Fabides)	Fabales	Fabaceae	0.19	277	NA
123	Gossypium hirsutum	XP_016672348.1	3635	1029056910	Rosids II (Malvides)	Malvales	Malvaceae	2.6e-152	303	7
124	Gossypium hirsutum	XP_016730503.1	3635	1028974101	Rosids II (Malvides)	Malvales	Malvaceae	6.1e-129	298	7
125	Gossypium hirsutum	XP_016744283.1	3635	1029132111	Rosids II (Malvides)	Malvales	Malvaceae	8.9e-129	298	7
127	Daucus carota	XP_017230100.1	79200	1040816261	Asterids II	Apiales	Apiaceae	1.6e-135	305	7
128	Daucus carota	XP_017255146.1	79200	1040894338	Asterids II	Apiales	Apiaceae	7.3e-134	304	7
129	Theobroma cacao	XP_017973204.1	3641	1063477970	Rosids II (Malvides)	Malvales	Malvaceae	2e-122	317	7
131	Theobroma cacao	XP_017973207.1	3641	1063477974	Rosids II (Malvides)	Malvales	Malvaceae	1.6e-127	309	7
132	Theobroma cacao	XP_017973208.1	3641	1063477976	Rosids II (Malvides)	Malvales	Malvaceae	2.6e-128	306	7
133	Musa acuminata	XP_018683276.2	214697	2729883225	Monocots	Zingiberales	Musaceae	3.7e-142	310	7
134	Juglans regia	XP_018809949.2	51240	1882592807	Rosids I (Fabides)	Fagales	Juglandaceae	1.8e-126	297	7
135	Juglans regia	XP_018845407.2	51240	1882629629	Rosids I (Fabides)	Fagales	Juglandaceae	3.7e-154	301	7
136	Camelina sativa	XP_019090027.1	90675	1109050956	Rosids II (Malvides)	Brassicales	Brassicaceae	1.4e-136	297	7
137	Ipomoea nil	XP_019197570.1	35883	1109245667	Asterid I	Solanales	Convolvulaceae	8.3e-132	354	7
138	Ipomoea nil	XP_019199851.1	35883	1109250174	Asterid I	Solanales	Convolvulaceae	5.9e-123	306	7
140	Nicotiana attenuata	XP_019254794.1	49451	1111139353	Asterid I	Solanales	Solanaceae	1.2e-134	299	7
141	Lupinus angustifolius	XP_019427839.1	3871	1117481763	Rosids I (Fabides)	Fabales	Fabaceae	1.9e-145	301	7
143	Lupinus angustifolius	XP_019454176.1	3871	1117566202	Rosids I (Fabides)	Fabales	Fabaceae	1.7e-145	298	7
144	Ananas comosus	XP_020096617.1	4615	1147585613	Monocots	Poales	Bromeliaceae	1.4e-149	307	7
145	Cajanus cajan	XP_020208517.1	3821	1150122041	Rosids I (Fabides)	Fabales	Fabaceae	3e-131	293	7
146	Cajanus cajan	XP_020209653.1	3821	1150132927	Rosids I (Fabides)	Fabales	Fabaceae	1.8e-147	294	7
149	Cajanus cajan	XP_020227919.2	3821	1663077601	Rosids I (Fabides)	Fabales	Fabaceae	5.4e-123	362	7
150	Cajanus cajan	XP_020227920.2	3821	1663077603	Rosids I (Fabides)	Fabales	Fabaceae	1.8e-124	361	7
155	Asparagus officinalis	XP_020276329.1	4686	1150731069	Monocots	Asparagales	Asparagaceae	1.4e-136	313	7
159	Phalaenopsis equestris	XP_020579687.1	78828	1175852121	Monocots	Asparagales	Orchidaceae	1.2e-141	303	7
161	Dendrobium catenatum	XP_020689950.1	906689	1179534158	Monocots	Asparagales	Orchidaceae	2.4e-143	303	7
162	Arabidopsis lyrata	XP_020876961.1	81972	1190991836	Rosids II (Malvides)	Brassicales	Brassicaceae	1.5e-140	297	7
163	Arabidopsis lyrata	XP_020886363.1	81972	1190965238	Rosids II (Malvides)	Brassicales	Brassicaceae	3.9e-151	300	7
170	Manihot esculenta	XP_021634147.1	3983	1216298081	Rosids I (Fabides)	Malpighiales	Euphorbiaceae	2.9e-135	305	7
171	Hevea brasiliensis	XP_021637827.2	3981	2537815647	Rosids I (Fabides)	Malpighiales	Euphorbiaceae	2.4e-152	307	7
172	Hevea brasiliensis	XP_021690937.1	3981	1216987875	Rosids I (Fabides)	Malpighiales	Euphorbiaceae	1.3e-136	306	7
173	Chenopodium quinoa	XP_021742356.1	63459	1219157720	Caryophyllales	Caryophyllales	Chenopodiaceae	3.1e-138	303	7
174	Chenopodium quinoa	XP_021773043.1	63459	1219093622	Caryophyllales	Caryophyllales	Chenopodiaceae	2e-138	303	7
175	Prunus avium	XP_021817586.1	42229	1220062639	Rosids I (Fabides)	Rosales	Rosaceae	3e-155	306	7
176	Spinacia oleracea	XP_021839847.1	3562	1226852958	Caryophyllales	Caryophyllales	Chenopodiaceae	9e-136	306	7
142	Lupinus angustifolius	XP_019431106.1	3871	1117323065	Rosids I (Fabides)	Fabales	Fabaceae	0.038	98	NA
177	Carica papaya	XP_021891251.1	3649	1227909956	Rosids II (Malvides)	Brassicales	Caricaceae	8.6e-142	306	7
178	Carica papaya	XP_021893263.1	3649	1227913833	Rosids II (Malvides)	Brassicales	Caricaceae	2.5e-123	304	7
179	Helianthus annuus	XP_021983928.1	4232	1228854947	Asterids II	Asterales	Asteraceae	3.4e-124	297	7
180	Helianthus annuus	XP_022039290.1	4232	1228813485	Asterids II	Asterales	Asteraceae	1.3e-124	307	7
181	Brassica napus	XP_022561819.1	3708	1249799307	Rosids II (Malvides)	Brassicales	Brassicaceae	5.4e-141	299	7
183	Lactuca sativa	XP_023753885.1	4236	1340447707	Asterids II	Asterales	Asteraceae	2.4e-123	295	7
184	Lactuca sativa	XP_023759859.1	4236	1340465462	Asterids II	Asterales	Asteraceae	3.8e-125	299	7
186	Physcomitrium patens	XP_024387486.1	3218	1373925452	Bryophytes	Funariales	Funariaceae	1.4e-90	304	7
151	Asparagus officinalis	XP_020255272.1	4686	1150688255	Monocots	Asparagales	Asparagaceae	0.0074	163	NA
152	Asparagus officinalis	XP_020255273.1	4686	1150688257	Monocots	Asparagales	Asparagaceae	0.0075	141	NA
153	Asparagus officinalis	XP_020255274.1	4686	1150688259	Monocots	Asparagales	Asparagaceae	0.0075	141	NA
154	Asparagus officinalis	XP_020257646.1	4686	1150693448	Monocots	Asparagales	Asparagaceae	3.1e-109	204	5
187	Physcomitrium patens	XP_024389826.1	3218	1373882914	Bryophytes	Funariales	Funariaceae	5e-91	304	7
156	Sesamum indicum	XP_020547057.1	4182	1173753883	Asterid I	Lamiales	Pedaliaceae	5.2e-86	253	6
157	Sesamum indicum	XP_020551708.1	4182	1173815235	Asterid I	Lamiales	Pedaliaceae	1.5e-94	267	6
158	Phalaenopsis equestris	XP_020579304.1	78828	1175851411	Monocots	Asparagales	Orchidaceae	1.3	212	NA
189	Selaginella moellendorffii	XP_024543737.1	88036	1376962339	Lycophytes	Selaginellales	Selaginellaceae	1.8e-89	322	7
160	Phalaenopsis equestris	XP_020596268.1	78828	1175885149	Monocots	Asparagales	Orchidaceae	0.26	400	NA
190	Cynara cardunculus	XP_024969217.1	59895	1389809424	Asterids II	Asterales	Asteraceae	9.8e-126	303	7
191	Cynara cardunculus	XP_024976465.1	59895	1389822875	Asterids II	Asterales	Asteraceae	9.1e-129	305	7
195	Jatropha curcas	XP_037493305.1	180498	1932820128	Rosids I (Fabides)	Malpighiales	Euphorbiaceae	6.9e-118	293	7
164	Arachis ipaensis	XP_020974080.1	130454	1191726586	Rosids I (Fabides)	Fabales	Fabaceae	0.18	196	NA
165	Arachis ipaensis	XP_020974081.1	130454	1191726588	Rosids I (Fabides)	Fabales	Fabaceae	0.17	190	NA
166	Arachis ipaensis	XP_020974082.1	130454	1191726590	Rosids I (Fabides)	Fabales	Fabaceae	0.17	190	NA
197	Gossypium hirsutum	XP_040951491.1	3635	2029679707	Rosids II (Malvides)	Malvales	Malvaceae	8.5e-145	264	7
206	Salvia splendens	XP_042003519.1	180675	2060369822	Asterid I	Lamiales	Lamiaceae	5.6e-117	303	7
169	Manihot esculenta	XP_021630101.1	3983	1216290426	Rosids I (Fabides)	Malpighiales	Euphorbiaceae	9.9e-11	93	NA
209	Salvia splendens	XP_042033314.1	180675	2060431648	Asterid I	Lamiales	Lamiaceae	1.7e-116	298	7
210	Triticum aestivum	XP_044382983.1	4565	2123832379	Monocots	Poales	Poaceae	3.2e-148	306	7
211	Triticum aestivum	XP_044390512.1	4565	2123852738	Monocots	Poales	Poaceae	2.4e-147	304	7
212	Triticum aestivum	XP_044399181.1	4565	2123873330	Monocots	Poales	Poaceae	9.4e-149	304	7
217	Trifolium pratense	XP_045790772.1	57577	2179045362	Rosids I (Fabides)	Fabales	Fabaceae	4.6e-121	284	7
218	Trifolium pratense	XP_045807966.1	57577	2178982827	Rosids I (Fabides)	Fabales	Fabaceae	6.4e-139	326	8
219	Trifolium pratense	XP_045807967.1	57577	2178982829	Rosids I (Fabides)	Fabales	Fabaceae	5e-147	297	7
221	Ziziphus jujuba	XP_048324400.1	326968	2247042877	Rosids I (Fabides)	Rosales	Rhamnaceae	5.5e-152	306	7
222	Ziziphus jujuba	XP_048330897.2	326968	2618436956	Rosids I (Fabides)	Rosales	Rhamnaceae	5.7e-137	310	7
223	Triticum urartu	XP_048531824.1	4572	2255051214	Monocots	Poales	Poaceae	9.9e-149	306	7
224	Brassica napus	XP_048595318.1	3708	2258221402	Rosids II (Malvides)	Brassicales	Brassicaceae	7.3e-141	299	7
227	Brassica napus	XP_048632226.1	3708	2258172153	Rosids II (Malvides)	Brassicales	Brassicaceae	1.7e-149	301	7
182	Setaria italica	XP_022681677.1	4555	1256504878	Monocots	Poales	Poaceae	0.33	1128	NA
228	Oryza glaberrima	XP_052150659.1	4538	2348148114	Monocots	Poales	Poaceae	1e-147	309	7
234	Lotus japonicus	XP_057419675.1	34305	2526160289	Rosids I (Fabides)	Fabales	Fabaceae	1.1e-128	283	7
185	Brachypodium distachyon	XP_024314595.1	15368	1371062352	Monocots	Poales	Poaceae	0.1	510	NA
235	Lotus japonicus	XP_057427047.1	34305	2526189385	Rosids I (Fabides)	Fabales	Fabaceae	1e-149	300	7
236	Humulus lupulus	XP_062084589.1	3486	2646104693	Rosids I (Fabides)	Rosales	Cannabaceae	3.4e-145	306	7
237	Musa acuminata	XP_064940234.1	214697	2729716202	Monocots	Zingiberales	Musaceae	5e-141	308	7
240	Musa acuminata	XP_065010802.1	214697	2730123355	Monocots	Zingiberales	Musaceae	4e-140	315	7
241	Musa acuminata	XP_065010803.1	214697	2730123358	Monocots	Zingiberales	Musaceae	7.5e-143	310	7
244	Musa acuminata	XP_065045579.1	214697	2729643177	Monocots	Zingiberales	Musaceae	8.2e-142	310	7
245	Cycas panzhihuaensis	CYCAS_019808	NA	NA	Cycads	Cycadales	Cycadaceae	3.7e-124	415	7
193	Glycine max	XP_025983470.1	3847	1448253315	Rosids I (Fabides)	Fabales	Fabaceae	6.4e-55	215	5
246	Nicotiana benthamiana	Niben261Chr10g0390004.1	NA	NA	Asterid I	Solanales	Solanaceae	2.2e-143	304	7
247	Nicotiana benthamiana	Niben261Chr13g0686006.1	NA	NA	Asterid I	Solanales	Solanaceae	1.1e-133	299	7
248	Nicotiana benthamiana	Niben261Chr04g1682009.1	NA	NA	Asterid I	Solanales	Solanaceae	2.2e-131	298	7
251	Saccharum spontaneum	Sspon.01G0049680-1B-mRNA-1:cds	NA	NA	Monocots	Poales	Poaceae	2.3e-146	303	7
198	Gossypium hirsutum	XP_040955233.1	3635	2029697500	Rosids II (Malvides)	Malvales	Malvaceae	2e-30	91	NA
199	Gossypium hirsutum	XP_040955234.1	3635	2029697502	Rosids II (Malvides)	Malvales	Malvaceae	2e-30	91	NA
200	Gossypium hirsutum	XP_040955235.1	3635	2029697504	Rosids II (Malvides)	Malvales	Malvaceae	2e-30	91	NA
201	Gossypium hirsutum	XP_040962732.1	3635	2029730757	Rosids II (Malvides)	Malvales	Malvaceae	2.7e-27	98	NA
202	Gossypium hirsutum	XP_040962733.1	3635	2029730759	Rosids II (Malvides)	Malvales	Malvaceae	2.7e-27	98	NA
203	Gossypium hirsutum	XP_040962734.1	3635	2029730761	Rosids II (Malvides)	Malvales	Malvaceae	2.7e-27	98	NA
204	Salvia splendens	XP_041993309.1	180675	2060349754	Asterid I	Lamiales	Lamiaceae	0.62	402	NA
205	Salvia splendens	XP_041993310.1	180675	2060349756	Asterid I	Lamiales	Lamiaceae	0.62	402	NA
17	Zea mays	NP_001131372.2	4577	239046531	Monocots	Poales	Poaceae	2.5e-150	303	7
207	Salvia splendens	XP_042030346.1	180675	2060425522	Asterid I	Lamiales	Lamiaceae	0.7	433	NA
208	Salvia splendens	XP_042030347.1	180675	2060425524	Asterid I	Lamiales	Lamiaceae	0.7	433	NA
24	Arabidopsis thaliana	NP_566244.1	3702	18397089	Rosids II (Malvides)	Brassicales	Brassicaceae	4e-151	300	7
28	Aquilegia coerulea	PIA63066.1	218851	1273181358	Basal Eudicots	Ranunculales	Ranunculaceae	6.7e-152	301	7
40	Brachypodium distachyon	XP_003559312.1	15368	357115064	Monocots	Poales	Poaceae	8.6e-149	307	7
43	Solanum lycopersicum	XP_004241603.1	4081	460391995	Asterid I	Solanales	Solanaceae	1.2e-138	309	7
213	Triticum aestivum	XP_044407227.1	4565	2123895111	Monocots	Poales	Poaceae	0.22	365	NA
214	Triticum aestivum	XP_044407228.1	4565	2123895114	Monocots	Poales	Poaceae	0.22	361	NA
215	Triticum aestivum	XP_044407229.1	4565	2123895120	Monocots	Poales	Poaceae	0.19	336	NA
49	Solanum tuberosum	XP_006347837.1	4113	565362198	Asterid I	Solanales	Solanaceae	1.1e-146	305	7
57	Glycine max	XP_006589159.1	3847	571483206	Rosids I (Fabides)	Fabales	Fabaceae	1.3e-146	294	7
58	Amborella trichopoda	XP_006837146.1	13333	586671257	Basal Angiosperms	Amborellales	Amborellaceae	6.6e-146	300	7
62	Phaseolus vulgaris	XP_007147108.1	3885	593693139	Rosids I (Fabides)	Fabales	Fabaceae	1.7e-99	258	7
220	Trifolium pratense	XP_045811786.1	57577	2178990459	Rosids I (Fabides)	Fabales	Fabaceae	0.21	175	NA
65	Prunus persica	XP_007205623.1	3760	595826751	Rosids I (Fabides)	Rosales	Rosaceae	2.7e-155	306	7
76	Musa acuminata	XP_009419072.2	214697	2729960587	Monocots	Zingiberales	Musaceae	4.1e-141	308	7
84	Nelumbo nucifera	XP_010259663.1	4432	719966688	Basal Eudicots	Proteales	Nelumbonaceae	2.2e-154	303	7
101	Medicago truncatula	XP_013457980.1	3880	922371643	Rosids I (Fabides)	Fabales	Fabaceae	4.7e-70	240	7
225	Brassica napus	XP_048607458.1	3708	2258271997	Rosids II (Malvides)	Brassicales	Brassicaceae	0.15	97	NA
112	Oryza sativa	XP_015627968.1	39947	1002247599	Monocots	Poales	Poaceae	1.2e-147	309	7
117	Nicotiana tabacum	XP_016433779.1	4097	1025385436	Asterid I	Solanales	Solanaceae	1.8e-146	304	7
126	Gossypium hirsutum	XP_016753520.1	3635	1028997509	Rosids II (Malvides)	Malvales	Malvaceae	1.9e-154	301	7
130	Theobroma cacao	XP_017973206.1	3641	1063477972	Rosids II (Malvides)	Malvales	Malvaceae	2e-122	317	7
230	Gossypium raimondii	XP_052477226.1	29730	2402216404	Rosids II (Malvides)	Malvales	Malvaceae	4.2e-51	156	3
231	Gossypium raimondii	XP_052477857.1	29730	2402224346	Rosids II (Malvides)	Malvales	Malvaceae	1.3e-47	101	NA
232	Gossypium raimondii	XP_052488167.1	29730	2402171776	Rosids II (Malvides)	Malvales	Malvaceae	2.2e-126	223	6
233	Gossypium raimondii	XP_052488168.1	29730	2402171779	Rosids II (Malvides)	Malvales	Malvaceae	8.4e-107	192	5
139	Nicotiana attenuata	XP_019237084.1	49451	1111075360	Asterid I	Solanales	Solanaceae	1.5e-145	304	7
147	Cajanus cajan	XP_020209658.1	3821	1150132929	Rosids I (Fabides)	Fabales	Fabaceae	1.8e-147	294	7
148	Cajanus cajan	XP_020209664.1	3821	1150132931	Rosids I (Fabides)	Fabales	Fabaceae	1.8e-147	294	7
167	Manihot esculenta	XP_021623417.1	3983	1216277822	Rosids I (Fabides)	Malpighiales	Euphorbiaceae	1.4e-150	307	7
168	Manihot esculenta	XP_021623418.1	3983	1216277824	Rosids I (Fabides)	Malpighiales	Euphorbiaceae	1.4e-150	307	7
239	Musa acuminata	XP_064975677.1	214697	2729912453	Monocots	Zingiberales	Musaceae	0.67	937	NA
188	Physcomitrium patens	XP_024389833.1	3218	1373882916	Bryophytes	Funariales	Funariaceae	5e-91	304	7
192	Glycine max	XP_025979909.1	3847	1448279496	Rosids I (Fabides)	Fabales	Fabaceae	1.3e-146	294	7
194	Solanum pennellii	XP_027773577.1	28526	1562567938	Asterid I	Solanales	Solanaceae	2e-104	295	7
196	Medicago truncatula	XP_039685271.1	3880	1995104409	Rosids I (Fabides)	Fabales	Fabaceae	3.9e-151	297	7
216	Hordeum vulgare	XP_044984870.1	112509	2133593599	Monocots	Poales	Poaceae	3.6e-148	304	7
226	Brassica napus	XP_048631622.1	3708	2258144130	Rosids II (Malvides)	Brassicales	Brassicaceae	7.3e-141	299	7
229	Oryza glaberrima	XP_052150660.1	4538	2348148117	Monocots	Poales	Poaceae	1e-147	309	7
238	Musa acuminata	XP_064940235.1	214697	2729716205	Monocots	Zingiberales	Musaceae	5e-141	308	7
242	Musa acuminata	XP_065022037.1	214697	2730178034	Monocots	Zingiberales	Musaceae	4.1e-141	308	7
249	Nicotiana benthamiana	Niben261Chr09g1022008.1	NA	NA	Asterid I	Solanales	Solanaceae	6.4e-102	235	5
250	Nicotiana benthamiana	Niben261Chr02g1228002.1	NA	NA	Asterid I	Solanales	Solanaceae	1.6e-17	388	NA
243	Musa acuminata	XP_065022038.1	214697	2730178039	Monocots	Zingiberales	Musaceae	4.1e-141	308	7
252	Saccharum spontaneum	Sspon.01G0049680-2D-mRNA-1:cds	NA	NA	Monocots	Poales	Poaceae	6e-68	178	4
253	Saccharum spontaneum	Sspon.01G0057950-1D-mRNA-1.cds1	NA	NA	Monocots	Poales	Poaceae	2.1e-10	86	NA

## Sheet: TableS3
Regex_Motif	Uniprot_ID	Found	Protein_Length	Match_Start	Scientific_Name	Function	AmiGO2_annotation
CHGxx[YH]	Q2V4G6	CHGSAH	87	57	Arabidopsis thaliana	Defensin-like protein	defense response|biological_process|killing of cells of another organism|defense response to fungus
CHGxx[YH]	Q9S793	CHGLLH	725	63	Arabidopsis thaliana	Protein FAR1-RELATED SEQUENCE	regulation of DNA-templated transcription
CHGxx[YH]	P51103	CHGVFH	364	79	Callistephus chinensis	Dihydroflavonol	anthocyanin-containing compound biosynthetic process|flavonoid biosynthetic process
CHGxx[YH]	P51105	CHGVFH	366	79	Gerbera hybrida	Dihydroflavonol	anthocyanin-containing compound biosynthetic process|flavonoid biosynthetic process
CHGxx[YH]	G7IYC1	CHGVFH	326	80	Medicago truncatula	Cinnamoyl-CoA reductase CAD2	phenylpropanoid biosynthetic process
CHGxx[YH]	G7JEE5	CHGVFH	336	86	Medicago truncatula	Cinnamoyl-CoA reductase 2	lignin biosynthetic process|phenylpropanoid biosynthetic process|phenylpropanoid biosynthetic process
CHGxx[YH]	Q6K9A2	CHGVFH	338	87	Oryza sativa subsp. japonica	Cinnamoyl-CoA reductase 1	defense response|phenylpropanoid biosynthetic process|lignin biosynthetic process|lignin biosynthetic process|lignin biosynthetic process
CHGxx[YH]	Q6L597	CHGECH	542	89	Oryza sativa subsp. japonica	Putative beta-glucosidase	carbohydrate metabolic process
CHGxx[YH]	A0A072VDF2	CHGVFH	342	89	Medicago truncatula	Cinnamoyl-CoA reductase 1	lignin biosynthetic process|phenylpropanoid biosynthetic process|phenylpropanoid biosynthetic process
CHGxx[YH]	P49728	CHGSQY	206	154	Chlamydomonas reinhardtii	Cytochrome b6-f complex iron-sulfur	transmembrane transport
CHGxx[YH]	Q9SBN3	CHGSQY	206	154	Volvox carteri	Cytochrome b6-f complex iron-sulfur	transmembrane transport
CHGxx[YH]	Q7X9A6	CHGSQY	222	171	Triticum aestivum	Cytochrome b6-f complex iron-sulfur	photosynthetic electron transport chain|transmembrane transport
CHGxx[YH]	Q69S39	CHGSQY	225	174	Oryza sativa subsp. japonica	Cytochrome b6-f complex iron-sulfur	transmembrane transport
CHGxx[YH]	Q9ZR03	CHGSQY	229	177	Arabidopsis thaliana	Cytochrome b6-f complex iron-sulfur	photosynthetic electron transport chain|nonphotochemical quenching|transmembrane transport
CHGxx[YH]	P26291	CHGSQY	230	177	Pisum sativum	Cytochrome b6-f complex iron-sulfur	transmembrane transport
CHGxx[YH]	P30361	CHGSQY	228	177	Nicotiana tabacum	Cytochrome b6-f complex iron-sulfur subunit	transmembrane transport
CHGxx[YH]	Q02585	CHGSQY	228	177	Nicotiana tabacum	Cytochrome b6-f complex iron-sulfur subunit	transmembrane transport
CHGxx[YH]	O49078	CHGSQY	230	178	Fritillaria agrestis	Cytochrome b6-f complex iron-sulfur	transmembrane transport
CHGxx[YH]	P08980	CHGSQY	230	178	Spinacia oleracea	Cytochrome b6-f complex iron-sulfur	transmembrane transport
CHGxx[YH]	P49133	CHGIGH	409	179	Zea mays	Triose phosphate/phosphate	monocarboxylic acid transport|organophosphate ester transport|transmembrane transport|transmembrane transport|carboxylic acid transmembrane transport
CHGxx[YH]	Q69GY7	CHGSQY	230	179	Solanum tuberosum	Cytochrome b6-f complex iron-sulfur	transmembrane transport
CHGxx[YH]	P51134	CHGSHY	236	200	Nicotiana tabacum	Cytochrome b-c1 complex subunit	mitochondrial electron transport, ubiquinol to cytochrome c|proton transmembrane transport
CHGxx[YH]	Q69JN6	CHGVGY	1214	203	Oryza sativa subsp. japonica	Brassinosteroid LRR receptor kinase BRL1	brassinosteroid mediated signaling pathway|hormone-mediated signaling pathway
CHGxx[YH]	Q6ZCZ2	CHGIQY	1214	203	Oryza sativa subsp. japonica	Brassinosteroid LRR receptor kinase BRL3	brassinosteroid mediated signaling pathway|hormone-mediated signaling pathway
CHGxx[YH]	P49729	CHGSHY	258	222	Nicotiana tabacum	Cytochrome b-c1 complex subunit	mitochondrial electron transport, ubiquinol to cytochrome c|aerobic respiration|response to heat|proton transmembrane transport
CHGxx[YH]	P37841	CHGSHY	265	229	Solanum tuberosum	Cytochrome b-c1 complex subunit	mitochondrial electron transport, ubiquinol to cytochrome c|proton transmembrane transport
CHGxx[YH]	P51133	CHGSHY	268	232	Nicotiana tabacum	Cytochrome b-c1 complex subunit	mitochondrial electron transport, ubiquinol to cytochrome c|proton transmembrane transport
CHGxx[YH]	P51135	CHGSHY	268	232	Nicotiana tabacum	Cytochrome b-c1 complex subunit	mitochondrial electron transport, ubiquinol to cytochrome c|proton transmembrane transport
CHGxx[YH]	Q94JS0	CHGSHY	272	236	Arabidopsis thaliana	Cytochrome b-c1 complex subunit	proton transmembrane transport
CHGxx[YH]	P51132	CHGSHY	272	236	Nicotiana tabacum	Cytochrome b-c1 complex subunit	mitochondrial electron transport, ubiquinol to cytochrome c|proton transmembrane transport
CHGxx[YH]	P49727	CHGSHY	273	237	Zea mays	Cytochrome b-c1 complex subunit	mitochondrial electron transport, ubiquinol to cytochrome c|aerobic respiration|response to heat|proton transmembrane transport
CHGxx[YH]	Q9LYR2	CHGSHY	274	238	Arabidopsis thaliana	Cytochrome b-c1 complex subunit	proton transmembrane transport
CHGxx[YH]	Q10JI3	CHGKFH	307	271	Oryza sativa subsp. japonica	Ninja-family protein	signal transduction|negative regulation of DNA-templated transcription
CHGxx[YH]	Q84P53	CHGFTY	458	316	Solanum lycopersicum	Gamma aminobutyrate transaminase	biotin biosynthetic process|gamma-aminobutyric acid metabolic process
CHGxx[YH]	E1AQY3	CHGFTY	459	317	Capsicum annuum	Vanillin aminotransferase	biotin biosynthetic process|gamma-aminobutyric acid metabolic process|phenylpropanoid biosynthetic process
CHGxx[YH]	O82521	CHGFTY	459	317	Capsicum chinense	Vanillin aminotransferase	biotin biosynthetic process|gamma-aminobutyric acid metabolic process|phenylpropanoid biosynthetic process|alkaloid biosynthetic process
CHGxx[YH]	D6R3B6	CHGFTY	459	317	Capsicum frutescens	Vanillin aminotransferase	biotin biosynthetic process|gamma-aminobutyric acid metabolic process|alkaloid biosynthetic process
CHGxx[YH]	Q9M4A1	CHGYNY	383	363	Arabidopsis thaliana	Meiotic recombination protein	floral organ development|chromosome segregation|homologous chromosome pairing at meiosis|reciprocal meiotic recombination|embryo sac development|pollen development|seed development|chiasma assembly|meiotic cell cycle|DNA metabolic process|sexual reproduction|meiotic cell cycle
CHGxx[YH]	Q93YU8	CHGFMY	796	532	Arabidopsis thaliana	Nitrate regulatory gene2 protein	response to nitrate|nitrate transmembrane transport|cellular response to nitrate|nitrogen compound transport|response to nitrogen compound
CHGxx[YH]	F4I366	CHGQIY	1178	787	Arabidopsis thaliana	DNA-directed RNA polymerase I subunit 2	DNA-templated transcription|megagametogenesis|ribosome biogenesis
CHGxx[YH]	A3BF39	CHGHEH,CHGHEH	1067	828	Oryza sativa subsp. japonica	Cadmium/zinc-transporting ATPase HMA2	monoatomic ion transport|monoatomic cation transport|transmembrane transport|cadmium ion transmembrane transport|zinc ion transmembrane transport|monoatomic cation transmembrane transport
CHGxx[YH]	F4JYC8	CHGFCH	1706	1099	Arabidopsis thaliana	DDT domain-containing protein PTM	chloroplast-nucleus signaling pathway|positive regulation of DNA-templated transcription|proteolysis|chloroplast-nucleus signaling pathway
CHGxx[YH]	Q9SYP1	CHGIGY	2171	1641	Arabidopsis thaliana	DExH-box ATP-dependent RNA helicase DExH12	mRNA processing|vegetative to reproductive phase transition of meristem|mRNA processing|RNA splicing
DFFxE[DE]	Q9ASQ2	DFFDED	309	2	Arabidopsis thaliana	Transcription factor MAMYB	root hair elongation|regulation of translational fidelity|'de novo' cotranslational protein folding
DFFxE[DE]	O64759	DFFPEE	569	15	Arabidopsis thaliana	Cationic amino acid transporter	amino acid transport|transmembrane transport
DFFxE[DE]	Q9ZW18	DFFDEE	269	207	Arabidopsis thaliana	Senescence-associated protein 13	defense response to insect|regulation of defense response
DFFxE[DE]	Q94KD3	DFFGEE	707	393	Arabidopsis thaliana	Vacuolar protein sorting-associated protein 52	pollen tube growth|sexual reproduction|protein transport
DFFxE[DE]	Q8H0T4	DFFREE	3658	2097	Arabidopsis thaliana	E3 ubiquitin-protein ligase	protein ubiquitination
Dx[LF][LF]K	Q9C9X3	DQLFK	316	18	Arabidopsis thaliana	Annexin	response to heat|response to cold|response to water deprivation|pollen development|response to red or far red light|response to salt stress|pollen germination|pollen tube growth|response to heat|response to cold|response to water deprivation|response to salt stress
Dx[LF][LF]K	F4JNY0	DSLLK	610	19	Arabidopsis thaliana	DNA-(apurinic or apyrimidinic site) endonuclease 2	DNA repair|DNA repair|DNA damage response
Dx[LF][LF]K	Q4KSH9	DQFLK	557	25	Arabidopsis thaliana	Alpha-barbatene	sesquiterpenoid biosynthetic process|sesquiterpene biosynthetic process|diterpenoid biosynthetic process|terpenoid biosynthetic process
Dx[LF][LF]K	Q9M3D6	DELLK	725	31	Arabidopsis thaliana	ABC transporter G family member	vacuolar transport|transmembrane transport
Dx[LF][LF]K	O49196	DGFLK	293	31	Arabidopsis thaliana	Adenylyl-sulfate kinase	sulfate assimilation|amino acid biosynthetic process|cysteine biosynthetic process|hydrogen sulfide biosynthetic process
Dx[LF][LF]K	O23147	DSLLK	431	42	Arabidopsis thaliana	Polygalacturonase	cell wall modification involved in abscission|anther dehiscence|fruit dehiscence|carbohydrate metabolic process|cell wall organization
Dx[LF][LF]K	Q9LES3	DELLK,DLLLK	297	47	Arabidopsis thaliana	ABSCISIC ACID-INSENSITIVE 5-like protein	regulation of DNA-templated transcription|abscisic acid-activated signaling pathway|positive regulation of DNA-templated transcription
Dx[LF][LF]K	Q9C5Q2	DELLK	262	47	Arabidopsis thaliana	ABSCISIC ACID-INSENSITIVE 5-like protein	response to water deprivation|abscisic acid-activated signaling pathway|regulation of abscisic acid biosynthetic process|stomatal closure|regulation of DNA-templated transcription|abscisic acid-activated signaling pathway|positive regulation of DNA-templated transcription
Dx[LF][LF]K	Q9M7Q4	DELLK	416	49	Arabidopsis thaliana	ABSCISIC ACID-INSENSITIVE 5-like protein	regulation of DNA-templated transcription|abscisic acid-activated signaling pathway|positive regulation of DNA-templated transcription
Dx[LF][LF]K	Q94C95	DNLLK	626	52	Arabidopsis thaliana	Serine/threonine-protein kinase ATG1a	autophagy|autophagy|regulation of autophagy|protein transport
Dx[LF][LF]K	Q9M7Q5	DELLK	392	54	Arabidopsis thaliana	ABSCISIC ACID-INSENSITIVE 5-like protein	regulation of DNA-templated transcription|abscisic acid-activated signaling pathway|positive regulation of DNA-templated transcription
Dx[LF][LF]K	Q9M7Q3	DELLK	454	59	Arabidopsis thaliana	ABSCISIC ACID-INSENSITIVE 5-like protein	response to water deprivation|response to salt stress|response to abscisic acid|response to abscisic acid|abscisic acid-activated signaling pathway|regulation of DNA-templated transcription|abscisic acid-activated signaling pathway|positive regulation of DNA-templated transcription
Dx[LF][LF]K	B3TPQ6	DPLLK	550	62	Magnolia grandiflora	Beta-cubebene	isoprenoid biosynthetic process|diterpenoid biosynthetic process|terpenoid biosynthetic process|farnesyl diphosphate metabolic process|sesquiterpene biosynthetic process
Dx[LF][LF]K	Q9M7Q2	DELLK	431	65	Arabidopsis thaliana	ABSCISIC ACID-INSENSITIVE 5-like protein	regulation of DNA-templated transcription|abscisic acid-activated signaling pathway|positive regulation of DNA-templated transcription
Dx[LF][LF]K	Q9SU08	DLLFK	904	66	Arabidopsis thaliana	Auxilin-related protein 1	negative regulation of endocytosis|negative regulation of growth|clathrin-dependent endocytosis|negative regulation of clathrin-dependent endocytosis
Dx[LF][LF]K	Q9MBG8	DELFK	295	68	Arabidopsis thaliana	Defective in cullin neddylation protein AAR3	auxin-activated signaling pathway|auxin-activated signaling pathway
Dx[LF][LF]K	B9GDE5	DNLLK	1406	73	Oryza sativa subsp. japonica	ABC transporter G family member 50	transmembrane transport
Dx[LF][LF]K	F4JFR7	DIFLK,DIFLK	473	79	Arabidopsis thaliana	Probable DNA N(6)-methyladenine demethylase ALKBH1B	DNA repair|DNA damage response
Dx[LF][LF]K	O48771	DQLFK	878	83	Arabidopsis thaliana	Protein argonaute	siRNA processing|defense response to virus|regulation of translation|defense response|regulatory ncRNA-mediated gene silencing|defense response to virus|gene silencing by siRNA-directed DNA methylation
Dx[LF][LF]K	Q9SL65	DTLFK	150	86	Arabidopsis thaliana	SKP1-like protein	protein ubiquitination|ubiquitin-dependent protein catabolic process|response to auxin|auxin-activated signaling pathway|response to jasmonic acid|jasmonic acid mediated signaling pathway|jasmonic acid mediated signaling pathway|protein ubiquitination
Dx[LF][LF]K	A0A2Z5GDY5	DNLLK	658	99	Lotus japonicus	Aminopeptidase P1	nodulation|proteolysis|response to symbiotic bacterium|nodulation
Dx[LF][LF]K	Q9ZPX1	DNLLK	185	107	Arabidopsis thaliana	ADP-ribosylation factor-like protein	tubulin complex assembly|embryo sac cellularization|embryo development ending in seed dormancy|endosperm development
Dx[LF][LF]K	Q9FXD6	DYLLK	521	108	Arabidopsis thaliana	Two-component response regulator	response to cytokinin|cytokinin-activated signaling pathway|regulation of abscisic acid-activated signaling pathway|regulation of root meristem growth|regulation of jasmonic acid mediated signaling pathway|regulation of salicylic acid mediated signaling pathway|phosphorelay signal transduction system|regulation of DNA-templated transcription|cytokinin-activated signaling pathway|regulation of roo…
Dx[LF][LF]K	O49397	DYLLK	552	114	Arabidopsis thaliana	Two-component response regulator	response to water deprivation|response to water deprivation|response to cytokinin|response to cytokinin|cytokinin-activated signaling pathway|cytokinin-activated signaling pathway|regulation of root meristem growth|regulation of chlorophyll biosynthetic process|maintenance of shoot apical meristem identity|regulation of anthocyanin metabolic process|root development|shoot system development|cellu…
Dx[LF][LF]K	P62598	DYLLK	596	114	Arabidopsis thaliana	Two-component response regulator	response to water deprivation|response to water deprivation|response to cytokinin|response to cytokinin|cytokinin-activated signaling pathway|cytokinin-activated signaling pathway|regulation of root meristem growth|regulation of chlorophyll biosynthetic process|maintenance of shoot apical meristem identity|regulation of anthocyanin metabolic process|root development|shoot system development|cellu…
Dx[LF][LF]K	Q9ZWS6	DFLLK	186	134	Arabidopsis thaliana	Two-component response regulator	regulation of DNA-templated transcription|response to cytokinin|response to cytokinin|cytokinin-activated signaling pathway|cytokinin-activated signaling pathway|phosphorelay signal transduction system|cytokinin-activated signaling pathway
Dx[LF][LF]K	Q9SB04	DFLLK	184	135	Arabidopsis thaliana	Two-component response regulator	regulation of DNA-templated transcription|circadian rhythm|response to cytokinin|response to cytokinin|response to cytokinin|cytokinin-activated signaling pathway|cytokinin-activated signaling pathway|response to red light|phosphorelay signal transduction system|cytokinin-activated signaling pathway
Dx[LF][LF]K	Q9LEN0	DELLK	483	140	Ceratodon purpureus	Bifunctional delta 6-fatty acyl acetylenase/desaturase	lipid metabolic process|fatty acid metabolic process|fatty acid biosynthetic process|unsaturated fatty acid biosynthetic process
Dx[LF][LF]K	Q9LIF9	DELLK	527	140	Arabidopsis thaliana	Beta-glucosidase 19	carbohydrate metabolic process
Dx[LF][LF]K	Q06930	DALFK	158	141	Pisum sativum	ABA-responsive protein	defense response|abscisic acid-activated signaling pathway
Dx[LF][LF]K	Q9ZWS9	DFLLK	231	142	Arabidopsis thaliana	Two-component response regulator	phosphorelay signal transduction system|regulation of DNA-templated transcription|circadian rhythm|response to cytokinin|cytokinin-activated signaling pathway|response to red light|red light signaling pathway|phosphorelay signal transduction system|cytokinin-activated signaling pathway
Dx[LF][LF]K	O82798	DFLLK	259	143	Arabidopsis thaliana	Two-component response regulator	regulation of DNA-templated transcription|circadian rhythm|response to cytokinin|response to cytokinin|cytokinin-activated signaling pathway|cytokinin-activated signaling pathway|embryo development ending in seed dormancy|red or far-red light signaling pathway|response to red light|protein autophosphorylation|phosphorelay signal transduction system|cytokinin-activated signaling pathway
Dx[LF][LF]K	Q9C525	DELLK	524	143	Arabidopsis thaliana	Beta-glucosidase 21	response to osmotic stress|coumarin metabolic process|cellular response to cold|cellular response to salt stress|carbohydrate metabolic process|cellular response to phosphate starvation
Dx[LF][LF]K	Q9C8Y9	DELLK	524	143	Arabidopsis thaliana	Beta-glucosidase 22	cellular response to cold|cellular response to salt stress|carbohydrate metabolic process
Dx[LF][LF]K	Q9SE50	DELLK	528	146	Arabidopsis thaliana	Beta-D-glucopyranosyl abscisate beta-glucosidase	response to water deprivation|response to insect|response to salt stress|abscisic acid metabolic process|defense response to fungus|ER body organization|carbohydrate metabolic process|response to abscisic acid|abscisic acid-activated signaling pathway|positive regulation of abscisic acid-activated signaling pathway|regulation of stomatal movement|protein polymerization
Dx[LF][LF]K	Q41266	DLFFK	333	147	Glycine max	Ubiquinol oxidase	alternative respiration
Dx[LF][LF]K	Q9LI00	DILLK	480	157	Oryza sativa subsp. japonica	6-phosphogluconate	pentose-phosphate shunt|pentose-phosphate shunt, oxidative branch|response to cold|response to water deprivation|response to salt stress|response to salt stress|response to abscisic acid|D-gluconate metabolic process
Dx[LF][LF]K	Q9LF79	DDLLK	1074	159	Arabidopsis thaliana	Calcium-transporting ATPase	response to nematode|monoatomic ion transport|calcium ion transport|calcium ion transmembrane transport
Dx[LF][LF]K	Q2QX40	DELFK	465	175	Oryza sativa subsp. japonica	Zinc finger protein	response to aluminum ion|response to aluminum ion|response to acidic pH|positive regulation of DNA-templated transcription
Dx[LF][LF]K	Q93YV6	DLLLK	500	180	Arabidopsis thaliana	Serine/threonine protein phosphatase 2A 57 kDa regulatory subunit	signal transduction
Dx[LF][LF]K	Q84M92	DCLLK	441	211	Arabidopsis thaliana	Actin-related protein 4	chromatin organization|pollen sperm cell differentiation|long-day photoperiodism, flowering|chromatin organization|cytoskeleton organization
Dx[LF][LF]K	Q8L539	DTFLK	277	213	Arabidopsis thaliana	5-formyltetrahydrofolate	defense response|tetrahydrofolate metabolic process
Dx[LF][LF]K	Q7XZP5	DMFFK	279	224	Arabidopsis thaliana	L-ascorbate peroxidase	response to oxidative stress|cellular response to oxidative stress|hydrogen peroxide catabolic process|cellular oxidant detoxification
Dx[LF][LF]K	Q9FLT4	DELFK,DVFFK	909	225	Arabidopsis thaliana	ABC transporter A family member	transmembrane transport
Dx[LF][LF]K	Q9FLT8	DELFK	917	225	Arabidopsis thaliana	ABC transporter A family member	transmembrane transport
Dx[LF][LF]K	Q6ZJJ1	DTFFK	291	226	Oryza sativa subsp. japonica	Probable L-ascorbate peroxidase	response to reactive oxygen species|response to oxidative stress|cellular response to oxidative stress|cellular response to oxidative stress|hydrogen peroxide catabolic process|hydrogen peroxide catabolic process|cellular oxidant detoxification
Dx[LF][LF]K	Q56X52	DKFLK	351	235	Arabidopsis thaliana	Ubiquinol oxidase	plastid organization|carotenoid biosynthetic process|carotenoid biosynthetic process
Dx[LF][LF]K	Q8W4B2	DSFLK	333	236	Arabidopsis thaliana	Protein APEM9	peroxisomal transport|peroxisomal membrane transport
Dx[LF][LF]K	Q7XTS4	DELFK	1034	255	Oryza sativa subsp. japonica	Protein argonaute	regulatory ncRNA-mediated gene silencing|regulatory ncRNA-mediated gene silencing
Dx[LF][LF]K	C7J2Z1	DLFLK	269	265	Oryza sativa subsp. japonica	Ethylene-responsive transcription factor	regulation of DNA-templated transcription|response to stress|positive regulation of DNA-templated transcription
Dx[LF][LF]K	Q9FLA5	DLLFK	443	265	Arabidopsis thaliana	Probable arabinosyltransferase	plant-type cell wall biogenesis|arabinan biosynthetic process|protein glycosylation|cell wall organization
Dx[LF][LF]K	B1VKF0	DKFLK	700	267	Cryptomeria japonica	Acetyl-coenzyme A carboxylase carboxyl transferase subunit	lipid metabolic process|fatty acid metabolic process|fatty acid biosynthetic process|malonyl-CoA biosynthetic process
Dx[LF][LF]K	O80831	DGLLK	691	269	Arabidopsis thaliana	Beta-amylase	regulation of shoot system development|polysaccharide catabolic process|regulation of DNA-templated transcription
Dx[LF][LF]K	Q0WVD6	DALLK	601	270	Arabidopsis thaliana	Probable protein arginine N-methyltransferase	methylation
Dx[LF][LF]K	H9BZ66	DHFLK	633	271	Petunia hybrida	ABC transporter G family member 1	green leaf volatile biosynthetic process|green leaf volatile biosynthetic process|transmembrane transport
Dx[LF][LF]K	Q84K47	DFFLK	983	298	Arabidopsis thaliana	ABC transporter A family member	transmembrane transport
Dx[LF][LF]K	Q9FKF2	DFFLK	953	300	Arabidopsis thaliana	ABC transporter A family member	transmembrane transport
Dx[LF][LF]K	O22040	DFLLK	666	306	Arabidopsis thaliana	Mitogen-activated protein kinase kinase kinase	response to oxidative stress|protein autophosphorylation|MAPK cascade
Dx[LF][LF]K	A0A0E3T552	DRLLK	503	312	Malus domestica	Aminoaldehyde dehydrogenase	glycine betaine biosynthetic process from choline|cellular detoxification of aldehyde|cellular detoxification of aldehyde
Dx[LF][LF]K	Q56R04	DRLLK	504	313	Solanum lycopersicum	Aminoaldehyde dehydrogenase 1	glycine betaine biosynthetic process from choline|cellular detoxification of aldehyde|cellular detoxification of aldehyde
Dx[LF][LF]K	B6SU46	DKLFK	374	340	Zea mays	Anthranilate O-methyltransferase	defense response|methylation|methylation
Dx[LF][LF]K	Q94FB9	DFLLK	1337	341	Arabidopsis thaliana	ABC transporter D family member 1	fatty-acyl-CoA transport|lipid catabolic process|transmembrane transport
Dx[LF][LF]K	D9J100	DKLFK	379	344	Zea mays	Anthranilate O-methyltransferase	defense response|methylation|methylation
Dx[LF][LF]K	Q42592	DAFFK	372	344	Arabidopsis thaliana	L-ascorbate peroxidase	response to oxidative stress|cellular response to oxidative stress|hydrogen peroxide catabolic process|cellular oxidant detoxification
Dx[LF][LF]K	D9J0Z8	DELFK	382	347	Zea mays	Inactive anthranilate O-methyltransferase	methylation
Dx[LF][LF]K	D9J0Z7	DELFK	382	347	Zea mays	Anthranilate O-methyltransferase	defense response|methylation|methylation
Dx[LF][LF]K	Q9SGY1	DILFK	1227	360	Arabidopsis thaliana	ABC transporter B family member	transmembrane transport
Dx[LF][LF]K	Q9LVM1	DQFLK	728	366	Arabidopsis thaliana	ABC transporter B family member	Mo-molybdopterin cofactor biosynthetic process|pollen development|chloroplast organization|response to lead ion|regulation of chlorophyll biosynthetic process|response to cadmium ion|root development|regulation of catalytic activity|chromosome organization|monoatomic ion transport|iron ion transport|intracellular iron ion homeostasis|intracellular iron ion homeostasis|transmembrane transport
Dx[LF][LF]K	C0RWW9	DHLLK	780	372	Zea mays	Protein AMEIOTIC 1	chromosome segregation|reciprocal meiotic recombination|meiotic sister chromatid cohesion|cell division|meiotic cell cycle|meiotic cell cycle
Dx[LF][LF]K	Q8RUS5	DHLFK	866	377	Arabidopsis thaliana	Autophagy-related protein 9	autophagy|autophagy|lipid transport|autophagy|catabolic process|defense response to fungus
Dx[LF][LF]K	Q53KW9	DHLLK	803	378	Oryza sativa subsp. japonica	Protein AMEIOTIC 1 homolog	chromosome segregation|reciprocal meiotic recombination|meiotic sister chromatid cohesion|cell division|meiotic cell cycle|meiotic cell cycle
Dx[LF][LF]K	Q653V7	DIFLK	885	391	Oryza sativa subsp. japonica	Probable alpha-glucosidase	polysaccharide catabolic process|carbohydrate metabolic process
Dx[LF][LF]K	Q6YZW0	DGLLK	1116	394	Oryza sativa subsp. japonica	Auxin response factor	regulation of DNA-templated transcription|response to hormone|auxin-activated signaling pathway
Dx[LF][LF]K	Q9LS40	DAFLK	500	397	Arabidopsis thaliana	Protein ASPARTIC PROTEASE IN GUARD CELL	response to water deprivation|systemic acquired resistance|response to abscisic acid|proteolysis
Dx[LF][LF]K	A2YP56	DHFLK	620	403	Oryza sativa subsp. indica	Probable protein arginine N-methyltransferase	chromatin remodeling|methylation
Dx[LF][LF]K	A3BMN9	DHFLK	620	403	Oryza sativa subsp. japonica	Probable protein arginine N-methyltransferase	chromatin remodeling|regulation of DNA-templated transcription|methylation
Dx[LF][LF]K	Q84RR2	DELFK	593	422	Arabidopsis thaliana	Probable E3 ubiquitin-protein ligase	protein ubiquitination
Dx[LF][LF]K	Q0WNR2	DLLLK	441	431	Arabidopsis thaliana	Transcription factor	regulation of DNA-templated transcription|regulation of biosynthetic process|regulation of primary metabolic process
Dx[LF][LF]K	Q84ZW8	DELFK	590	463	Zea mays	Acyclic sesquiterpene	farnesol biosynthetic process|defense response|gibberellin biosynthetic process|response to ethylene|response to jasmonic acid|diterpenoid biosynthetic process|diterpenoid biosynthetic process|diterpenoid biosynthetic process|sesquiterpenoid biosynthetic process|terpenoid biosynthetic process|ent-kaurene biosynthetic process|defense response to fungus|geraniol biosynthetic process
Dx[LF][LF]K	Q9SCV4	DAFLK	852	463	Arabidopsis thaliana	Beta-galactosidase	carbohydrate metabolic process
Dx[LF][LF]K	P92549	DAFLK	507	496	Arabidopsis thaliana	ATP synthase subunit	ATP biosynthetic process|monoatomic ion transport|proton motive force-driven ATP synthesis|proton motive force-driven ATP synthesis|ATP metabolic process|proton transmembrane transport
Dx[LF][LF]K	Q06735	DSFLK	506	496	Beta vulgaris	ATP synthase subunit	ATP biosynthetic process|ATP biosynthetic process|monoatomic ion transport|proton motive force-driven ATP synthesis|ATP metabolic process|proton transmembrane transport
Dx[LF][LF]K	P68542	DAFLK	507	496	Brassica campestris	ATP synthase subunit	ATP biosynthetic process|monoatomic ion transport|proton motive force-driven ATP synthesis|proton motive force-driven ATP synthesis|ATP metabolic process|proton transmembrane transport
Dx[LF][LF]K	P22201	DAFLK	507	496	Brassica napus	ATP synthase subunit	ATP biosynthetic process|monoatomic ion transport|proton motive force-driven ATP synthesis|ATP metabolic process|proton transmembrane transport
Dx[LF][LF]K	P05493	DAFLK	507	496	Pisum sativum	ATP synthase subunit	ATP biosynthetic process|monoatomic ion transport|proton motive force-driven ATP synthesis|ATP metabolic process|proton transmembrane transport
Dx[LF][LF]K	P18260	DTFLK	510	498	Helianthus annuus	ATP synthase subunit	ATP biosynthetic process|monoatomic ion transport|proton motive force-driven ATP synthesis|ATP metabolic process|proton transmembrane transport
Dx[LF][LF]K	P05495	DTFLK	509	498	Nicotiana plumbaginifolia	ATP synthase subunit	ATP biosynthetic process|monoatomic ion transport|proton motive force-driven ATP synthesis|ATP metabolic process|proton transmembrane transport
Dx[LF][LF]K	P05492	DAFLK	511	498	Oenothera biennis	ATP synthase subunit	ATP biosynthetic process|monoatomic ion transport|proton motive force-driven ATP synthesis|ATP metabolic process|proton transmembrane transport
Dx[LF][LF]K	P0C520	DAFLK	509	498	Oryza sativa	ATP synthase subunit	ATP biosynthetic process|monoatomic ion transport|proton motive force-driven ATP synthesis|ATP metabolic process|proton transmembrane transport
Dx[LF][LF]K	F4HZB2	DIFLK	3601	502	Arabidopsis thaliana	Protein SPIRRIG	vacuole organization|multidimensional cell growth|trichome morphogenesis|P-body assembly|cellular response to salt stress|mucilage extrusion from seed coat|regulation of vacuolar transport|regulation of intracellular mRNA localization|positive regulation of root hair elongation
Dx[LF][LF]K	Q43097	DQLLK	580	530	Pinus taeda	Isocitrate lyase	glyoxylate cycle|tricarboxylic acid cycle|carboxylic acid metabolic process
Dx[LF][LF]K	Q9MAH4	DVFLK	590	546	Arabidopsis thaliana	ABC transporter G family member	transmembrane transport
Dx[LF][LF]K	Q38898	DELLK	802	558	Arabidopsis thaliana	Potassium channel	response to abscisic acid|regulation of membrane potential|monoatomic ion transport|potassium ion transport|monoatomic ion transmembrane transport|transmembrane transport|potassium ion transmembrane transport
Dx[LF][LF]K	Q3E984	DSLFK	850	649	Arabidopsis thaliana	Protein argonaute	regulation of translation|regulatory ncRNA-mediated gene silencing|defense response to virus
Dx[LF][LF]K	Q6YSJ5	DSLFK	883	662	Oryza sativa subsp. japonica	Protein argonaute	regulatory ncRNA-mediated gene silencing|regulatory ncRNA-mediated gene silencing
Dx[LF][LF]K	Q5Z9S8	DRFFK	1500	664	Oryza sativa subsp. japonica	ABC transporter G family member 42	transmembrane transport
Dx[LF][LF]K	A7XDQ9	DNLLK	684	671	Arabidopsis thaliana	Hydroxyproline O-galactosyltransferase GALT2	protein glycosylation|arabinogalactan protein metabolic process|protein O-linked glycosylation via hydroxyproline|root hair cell development|carbohydrate derivative biosynthetic process
Dx[LF][LF]K	Q5NBN9	DSLFK	889	672	Oryza sativa subsp. japonica	Protein argonaute	regulatory ncRNA-mediated gene silencing|regulatory ncRNA-mediated gene silencing
Dx[LF][LF]K	B9G2A8	DILLK	4965	673	Oryza sativa subsp. japonica	Auxin transport protein	auxin-activated signaling pathway|unidimensional cell growth|auxin polar transport|auxin polar transport
Dx[LF][LF]K	Q84VQ0	DNLFK	896	676	Arabidopsis thaliana	Protein argonaute	megasporogenesis|plant ovule development|defense response to virus|megasporocyte differentiation|regulation of translation|defense response|regulatory ncRNA-mediated gene silencing|defense response to virus
Dx[LF][LF]K	Q9SDG8	DGLFK	904	683	Oryza sativa subsp. japonica	Protein argonaute	regulatory ncRNA-mediated gene silencing|regulatory ncRNA-mediated gene silencing
Dx[LF][LF]K	Q2QMX9	DELLK	1020	718	Oryza sativa subsp. japonica	Calcium-transporting ATPase	monoatomic ion transport|calcium ion transport|calcium ion transmembrane transport
Dx[LF][LF]K	Q6K4E7	DALLK	873	719	Oryza sativa subsp. japonica	Aminopeptidase	proteolysis|proteolysis|peptide catabolic process
Dx[LF][LF]K	Q0J5V5	DALLK	875	720	Oryza sativa subsp. japonica	Aminopeptidase	proteolysis|proteolysis|peptide catabolic process
Dx[LF][LF]K	O04292	DTLLK	841	722	Arabidopsis thaliana	Homeobox-leucine zipper protein	determination of bilateral symmetry|embryonic pattern specification|adaxial/abaxial axis specification|polarity specification of adaxial/abaxial axis|meristem initiation|primary shoot apical meristem specification|integument development|regulation of DNA-templated transcription|cell differentiation
Dx[LF][LF]K	Q6TAS3	DEFLK	902	723	Solanum lycopersicum	Aminodeoxychorismate	chorismate metabolic process|4-aminobenzoate biosynthetic process|biosynthetic process|folic acid-containing compound biosynthetic process|tetrahydrofolate biosynthetic process|tetrahydrofolate biosynthetic process|folic acid biosynthetic process
Dx[LF][LF]K	Q0J2B5	DALLK	878	724	Oryza sativa subsp. japonica	Aminopeptidase	proteolysis|proteolysis|peptide catabolic process
Dx[LF][LF]K	Q8LPN3	DEFLK	919	744	Arabidopsis thaliana	Aminodeoxychorismate	4-aminobenzoate biosynthetic process|chorismate metabolic process|folic acid biosynthetic process|biosynthetic process|folic acid-containing compound biosynthetic process|tetrahydrofolate biosynthetic process|folic acid biosynthetic process
Dx[LF][LF]K	Q8W4I9	DPFLK	915	909	Arabidopsis thaliana	Protein MEI2-like	meiotic cell cycle
Dx[LF][LF]K	Q7G193	DELLK	1368	1096	Arabidopsis thaliana	Indole-3-acetaldehyde	auxin biosynthetic process|abscisic acid biosynthetic process|auxin biosynthetic process
Dx[LF][LF]K	F4IXW2	DMLLK	1739	1374	Arabidopsis thaliana	Brefeldin A-inhibited guanine nucleotide-exchange protein 5	vesicle-mediated transport|defense response to bacterium|immune system process|intracellular protein transport|endocytosis|immune response|auxin-activated signaling pathway|protein transport|vesicle-mediated transport|regulation of vesicle fusion|regulation of ARF protein signal transduction|defense response to bacterium|innate immune response|innate immune response|regulation of auxin polar tran…
Dx[LF][LF]K	Q2LAE1	DALLK	1759	1428	Arabidopsis thaliana	Histone-lysine N-methyltransferase	embryo sac development|pollen development|negative regulation of flower development|secondary shoot formation|regulation of plant-type hypersensitive response|carotenoid metabolic process|epigenetic regulation of gene expression|regulation of programmed cell death|plant ovule development|anther development|response to nitrate starvation|chromatin organization|methylation
Dx[LF][LF]K	Q9FKS4	DYLFK	2702	2136	Arabidopsis thaliana	Serine/threonine-protein kinase	DNA repair|double-strand break repair via nonhomologous end joining|telomere maintenance via telomerase|response to aluminum ion|response to gamma radiation|regulation of telomere maintenance|regulation of chromosome organization|telomere maintenance in response to DNA damage|meiotic cell cycle|DNA repair|regulation of DNA repair|defense response|DNA damage response|regulation of defense response
Dx[LF][LF]K	Q9M3G7	DALFK,DNFLK	3856	3211	Arabidopsis thaliana	Serine/threonine-protein kinase ATM	DNA repair|DNA damage response|DNA damage response|RNA splicing|meiotic cell cycle
QxW[QE]C	Q9MA41	QGWEC	321	44	Arabidopsis thaliana	Chitinase-like protein	cell fate specification|response to heat|response to water deprivation|response to salt stress|response to cytokinin|multidimensional cell growth|multidimensional cell growth|root epidermal cell differentiation|regulation of salicylic acid metabolic process|cellulose biosynthetic process|carbohydrate metabolic process|chitin catabolic process|ethylene-activated signaling pathway|response to nitra…
SGMLxLE[VI]S[LIV]x[AG]FL	A0AAQ3K9G7	SGMLLLEVSLLAFL	159	82	Liliopsida	Major facilitator superfamily (MFS) profile domain-containing protein	carbohydrate transport|carbohydrate transmembrane transport|transmembrane transport|proton transmembrane transport
SGMLxLE[VI]S[LIV]x[AG]FL	A0A835LSC6	SGMLFLEISLLAFL	307	163	Magnoliopsida	beta-carotene 3-hydroxylase	carotenoid biosynthetic process|carotene metabolic process|xanthophyll biosynthetic process
SGMLxLE[VI]S[LIV]x[AG]FL	A0A7J6V143	SGMLFLEISLLAFL	655	471	Thalictrum thalictroides	Flavonoid	secondary metabolite biosynthetic process
W[RK][ED][RK]LP[AP][KR]P	A0A7J6V143	WRERLPARP	655	563	Thalictrum thalictroides	Flavonoid	secondary metabolite biosynthetic process
W[RK][ED][RK]LP[AP][KR]P	A0AAW2PQZ3	WRDKLPPRP	1125	1026	Lamiales	Chaperone protein ClpB1	cellular response to heat
W[RK][ED][RK]LP[AP][KR]P	A0AAW2UZ81	WRDKLPPRP	1182	1090	Lamiales	Chaperone protein ClpB1	cellular response to heat
YYSEM[KR]D	Q9LMH6	YYSEMKD	736	14	Arabidopsis thaliana	Factor of DNA methylation 4	gene silencing by siRNA-directed DNA methylation|regulatory ncRNA-mediated gene silencing|methylation|regulation of macromolecule metabolic process|gene silencing by siRNA-directed DNA methylation
YYSEM[KR]D	A0A3P5YVZ5	YYSEMKD	729	14	Brassica campestris	Factor of DNA methylation 1-5/IDN2 domain-containing protein	regulatory ncRNA-mediated gene silencing|regulation of macromolecule metabolic process|gene silencing by siRNA-directed DNA methylation
YYSEM[KR]D	A0A8T2H3T7	YYSEMKD	736	14	Arabidopsis suecica	Zinc finger-XS domain	regulatory ncRNA-mediated gene silencing|gene silencing by siRNA-directed DNA methylation
YYSEM[KR]D	A0A8S1ZD69	YYSEMKD	736	14	Arabidopsis arenosa	XH/XS domain-containing protein	regulatory ncRNA-mediated gene silencing|regulation of macromolecule metabolic process|gene silencing by siRNA-directed DNA methylation
YYSEM[KR]D	V4MU54	YYSEMKD	707	14	Eutrema salsugineum	Factor of DNA methylation 1-5/IDN2 domain-containing protein	regulatory ncRNA-mediated gene silencing|regulation of macromolecule metabolic process|gene silencing by siRNA-directed DNA methylation
YYSEM[KR]D	A0A078FUL7	YYSEMKD	713	14	Brassica napus	BnaC08g40650D protein	regulatory ncRNA-mediated gene silencing|regulation of macromolecule metabolic process|gene silencing by siRNA-directed DNA methylation
YYSEM[KR]D	A0A078GMS4	YYSEMKD	715	14	Brassica napus	BnaA09g46610D protein	regulatory ncRNA-mediated gene silencing|regulation of macromolecule metabolic process|gene silencing by siRNA-directed DNA methylation
YYSEM[KR]D	A0A078FT67	YYSEMKD	708	14	Brassica napus	BnaC08g40140D protein	regulatory ncRNA-mediated gene silencing|regulation of macromolecule metabolic process|gene silencing by siRNA-directed DNA methylation
YYSEM[KR]D	D7KQK0	YYSEMKD	733	14	Arabidopsis lyrata subsp. lyrata	XH/XS domain-containing protein	regulatory ncRNA-mediated gene silencing|regulation of macromolecule metabolic process|gene silencing by siRNA-directed DNA methylation
YYSEM[KR]D	M4EDS2	YYSEMKD	727	14	Brassica campestris	Factor of DNA methylation 1-5/IDN2 domain-containing protein	regulatory ncRNA-mediated gene silencing|regulation of macromolecule metabolic process|gene silencing by siRNA-directed DNA methylation
YYSEM[KR]D	A0A5P1EKS6	YYSEMKD	174	159	Asparagus officinalis	ATPase F1/V1/A1 complex alpha/beta subunit N-terminal domain-containing protein	superoxide metabolic process|monoatomic ion transport|vacuolar acidification|ATP metabolic process|proton transmembrane transport
YYSEM[KR]D	A0A8X7UZC5	YYSEMKD	1085	358	Brassica carinata	FBD domain-containing protein	regulatory ncRNA-mediated gene silencing|regulation of macromolecule metabolic process|gene silencing by siRNA-directed DNA methylation
YYSEM[KR]D	A0A8X7TZ19	YYSEMKD	1151	438	Brassica carinata	F-box domain-containing protein	regulatory ncRNA-mediated gene silencing|regulation of macromolecule metabolic process|gene silencing by siRNA-directed DNA methylation
YYSEM[KR]D	A0A7J6V143	YYSEMKD	655	640	Thalictrum thalictroides	Flavonoid	secondary metabolite biosynthetic process
YYSEM[KR]D	A0A8X7PZK3	YYSEMKD	1514	803	Brassica carinata	F-box domain-containing protein	regulatory ncRNA-mediated gene silencing|regulation of macromolecule metabolic process|gene silencing by siRNA-directed DNA methylation
YYSEM[KR]D	A0AAW2PQZ3	YYSEMKD	1125	1110	Lamiales	Chaperone protein ClpB1	cellular response to heat
YYSEM[KR]D	A0AAW2UZ81	YYSEMKD	1182	1167	Lamiales	Chaperone protein ClpB1	cellular response to heat
[YR]HxxY[LP]P[LF][LI]YxxF	A0A7J6V143	YHALYLPLIYVTF	655	612	Thalictrum thalictroides	Flavonoid	secondary metabolite biosynthetic process

## Sheet: TableS4
Species	NCBI_ID	Clade	DeepLoc	Plant_mSubp	LOCALIZER	AtSubP2
Dendrobium nobile	KAI0501129.1	Clade I	Cell membrane|Lysosome/Vacuole	Endoplasm	NA	NA
Dendrobium catenatum	XP_020689950.1	Clade I	Cell membrane|Lysosome/Vacuole	Endoplasm	NA	NA
Phalaenopsis equestris	XP_020579687.1	Clade I	Cell membrane|Lysosome/Vacuole	Endoplasm	NA	NA
Musa acuminata	XP_009419071.2	Clade I	Cell membrane|Lysosome/Vacuole	Endoplasm	NA	NA
Musa acuminata	XP_064940234.1	Clade I	Cell membrane|Lysosome/Vacuole	Endoplasm	NA	NA
Musa acuminata	XP_018683276.2	Clade I	Cell membrane|Lysosome/Vacuole	Endoplasm	NA	NA
Musa acuminata	XP_065045579.1	Clade I	Cell membrane|Lysosome/Vacuole	Endoplasm	NA	NA
Musa acuminata	XP_065010802.1	Clade I	Cell membrane|Lysosome/Vacuole	Endoplasm	NA	NA
Musa acuminata	XP_065010803.1	Clade I	Cell membrane|Lysosome/Vacuole	Endoplasm	NA	NA
Ananas comosus	XP_020096617.1	Clade I	Cell membrane|Lysosome/Vacuole	Plastid	NA	NA
Zea mays	NP_001131372.2	Clade I	Cell membrane|Lysosome/Vacuole	Endoplasm	NA	NA
Zea mays	NP_001136530.1	Clade I	Cell membrane|Lysosome/Vacuole	Endoplasm	NA	NA
Setaria italica	XP_004981721.1	Clade I	Cell membrane|Lysosome/Vacuole	Endoplasm	NA	NA
Brachypodium distachyon	XP_003559312.1	Clade I	Cell membrane|Lysosome/Vacuole	Endoplasm	Mitochondria	NA
Triticum aestivum	XP_044382983.1	Clade I	Cell membrane|Lysosome/Vacuole	Endoplasm	NA	NA
Triticum aestivum	XP_044399181.1	Clade I	Cell membrane|Lysosome/Vacuole	Endoplasm	NA	NA
Triticum urartu	XP_048531824.1	Clade I	Cell membrane|Lysosome/Vacuole	Endoplasm	Mitochondria	NA
Triticum aestivum	XP_044390512.1	Clade I	Cell membrane|Lysosome/Vacuole	Endoplasm	Mitochondria	NA
Hordeum vulgare	XP_044984870.1	Clade I	Cell membrane|Lysosome/Vacuole	Endoplasm	Mitochondria	NA
Oryza sativa	XP_015627968.1	Clade I	Cell membrane|Lysosome/Vacuole	Endoplasm	NA	NA
Oryza glaberrima	XP_052150659.1	Clade I	Cell membrane|Lysosome/Vacuole	Endoplasm	NA	NA
Saccharum spontaneum	Sspon.01G0049680-1B-mRNA-1_cds	Clade I	Cell membrane|Lysosome/Vacuole	NA	NA	NA
Sorghum bicolor	XP_002463858.1	Clade I	Cell membrane|Lysosome/Vacuole	Endoplasm	NA	NA
Asparagus officinalis	XP_020276329.1	Clade I	Cell membrane|Lysosome/Vacuole	Plastid	Mitochondria	NA
Asparagus officinalis	XP_020276329.1	Clade I	Cell membrane|Lysosome/Vacuole	Plastid	Nucleus	NA
Phoenix dactylifera	XP_008785980.2	Clade I	Cell membrane|Lysosome/Vacuole	Endoplasm	NA	NA
Phoenix dactylifera	XP_008800042.1	Clade I	Cell membrane|Lysosome/Vacuole	Vacu	NA	NA
Pyrus bretschneideri	XP_009342011.2	Clade II	Cell membrane|Endoplasmic reticulum|Lysosome/Vacuole	Plastid	NA	NA
Malus domestica	XP_008355803.2	Clade II	Cell membrane|Endoplasmic reticulum|Lysosome/Vacuole	NA	NA	NA
Pyrus bretschneideri	XP_048424184.1	Clade II	Cell membrane|Lysosome/Vacuole	Plastid	NA	NA
Malus domestica	XP_008388619.1	Clade II	Cell membrane|Lysosome/Vacuole	Plastid	NA	NA
Prunus persica	XP_007205623.1	Clade II	Cell membrane|Lysosome/Vacuole	Plastid	NA	NA
Prunus mume	XP_008218143.1	Clade II	Cell membrane|Lysosome/Vacuole	Plastid	NA	NA
Prunus avium	XP_021817586.1	Clade II	Cell membrane|Lysosome/Vacuole	Plastid	NA	NA
Fragaria vesca	XP_004289610.1	Clade II	Cell membrane|Lysosome/Vacuole	Plastid	NA	NA
Glycine max	NP_001241438.1	Clade II	Cell membrane|Endoplasmic reticulum|Lysosome/Vacuole	Celmemb	NA	NA
Glycine max	NP_001341539.1	Clade II	Cell membrane|Endoplasmic reticulum|Lysosome/Vacuole	Celmemb	NA	NA
Phaseolus vulgaris	XP_007147109.1	Clade II	Cell membrane|Endoplasmic reticulum|Lysosome/Vacuole	Celmemb	NA	NA
Vigna radiata	XP_014518744.1	Clade II	Cell membrane|Endoplasmic reticulum|Lysosome/Vacuole	Celmemb	NA	NA
Cajanus cajan	XP_020208517.1	Clade II	Cell membrane|Lysosome/Vacuole	Endoplasm	NA	NA
Glycine max	XP_003556491.1	Clade II	Cell membrane|Lysosome/Vacuole	Celmemb	NA	NA
Glycine max	XP_006589158.1	Clade II	Cell membrane|Lysosome/Vacuole	Celmemb	NA	NA
Phaseolus vulgaris	XP_007144781.1	Clade II	Cell membrane|Lysosome/Vacuole	Endoplasm	NA	NA
Vigna radiata	XP_014512382.2	Clade II	Cell membrane|Lysosome/Vacuole	Plastid	NA	NA
Cajanus cajan	XP_020209653.1	Clade II	Cell membrane|Endoplasmic reticulum|Lysosome/Vacuole	Plastid	NA	NA
Medicago truncatula	XP_039685271.1	Clade II	Cell membrane|Lysosome/Vacuole	Celmemb	NA	NA
Trifolium pratense	XP_045807966.1	Clade II	Cell membrane|Lysosome/Vacuole	Celmemb	NA	NA
Trifolium pratense	XP_045807967.1	Clade II	Cell membrane|Lysosome/Vacuole	Celmemb	NA	NA
Arachis duranensis	XP_015939963.1	Clade II	Cell membrane|Lysosome/Vacuole	Plastid	NA	NA
Arachis ipaensis	XP_016176110.1	Clade II	Cell membrane|Lysosome/Vacuole	Plastid	NA	NA
Lotus japonicus	XP_057427047.1	Clade II	Cell membrane|Lysosome/Vacuole	Plastid	NA	NA
Lupinus angustifolius	XP_019427839.1	Clade II	Cell membrane|Endoplasmic reticulum|Lysosome/Vacuole	Plastid	NA	NA
Lupinus angustifolius	XP_019454176.1	Clade II	Cell membrane|Lysosome/Vacuole	Celmemb	NA	NA
Ziziphus jujuba	XP_048324400.1	Clade II	Cell membrane|Lysosome/Vacuole	Plastid	NA	NA
Morus notabilis	XP_010097350.1	Clade II	Cell membrane|Lysosome/Vacuole	Plastid	NA	NA
Humulus lupulus	XP_062084589.1	Clade II	Cell membrane|Lysosome/Vacuole	Plastid	NA	NA
Cucumis sativus	XP_011659933.1	Clade II	Cell membrane|Endoplasmic reticulum|Lysosome/Vacuole	Vacu	NA	NA
Juglans regia	XP_018845407.2	Clade II	Cell membrane|Lysosome/Vacuole	Plastid	NA	NA
Populus trichocarpa	XP_002319044.4	Clade II	Cell membrane|Lysosome/Vacuole	Plastid	NA	NA
Populus trichocarpa	XP_006382706.1	Clade II	Cell membrane|Lysosome/Vacuole	Plastid	NA	NA
Ricinus communis	XP_002512286.2	Clade II	Cell membrane|Lysosome/Vacuole	Plastid	NA	NA
Jatropha curcas	XP_012089162.1	Clade II	Cell membrane|Lysosome/Vacuole	Plastid	NA	NA
Manihot esculenta	XP_021623417.1	Clade II	Cell membrane|Lysosome/Vacuole	Plastid	Chloroplast	NA
Hevea brasiliensis	XP_021637827.2	Clade II	Cell membrane|Lysosome/Vacuole	Plastid	Chloroplast	NA
Arabidopsis thaliana	NP_198073.1	Clade II	Cell membrane|Lysosome/Vacuole	Plastid	NA	Membrane
Arabidopsis lyrata	XP_020876961.1	Clade II	Cell membrane|Lysosome/Vacuole	Celmemb	NA	NA
Capsella rubella	XP_006288342.1	Clade II	Cell membrane|Lysosome/Vacuole	Celmemb	NA	NA
Camelina sativa	XP_010494038.1	Clade II	Cell membrane|Lysosome/Vacuole	Plastid	NA	NA
Camelina sativa	XP_019090027.1	Clade II	Cell membrane|Lysosome/Vacuole	Plastid	NA	NA
Brassica rapa	XP_009111932.1	Clade II	Cell membrane|Lysosome/Vacuole	Plastid	NA	NA
Brassica napus	XP_048595318.1	Clade II	Cell membrane|Lysosome/Vacuole	Plastid	NA	NA
Brassica oleracea	XP_013606947.1	Clade II	Cell membrane|Lysosome/Vacuole	Plastid	NA	NA
Brassica napus	XP_022561819.1	Clade II	Cell membrane|Lysosome/Vacuole	Plastid	NA	NA
Arabidopsis thaliana	NP_566244.1	Clade II	Cell membrane|Lysosome/Vacuole	Plastid	NA	Membrane
Capsella rubella	XP_006298191.1	Clade II	Cell membrane|Lysosome/Vacuole	Plastid	NA	NA
Arabidopsis lyrata	XP_020886363.1	Clade II	Cell membrane|Lysosome/Vacuole	Plastid	NA	NA
Camelina sativa	XP_010421835.1	Clade II	Cell membrane|Lysosome/Vacuole	Plastid	NA	NA
Camelina sativa	XP_010464001.1	Clade II	Cell membrane|Lysosome/Vacuole	Plastid	NA	NA
Camelina sativa	XP_010485900.1	Clade II	Cell membrane|Lysosome/Vacuole	Plastid	NA	NA
Brassica rapa	XP_009134806.1	Clade II	Cell membrane|Lysosome/Vacuole	Plastid	NA	NA
Brassica napus	XP_013684435.2	Clade II	Cell membrane|Lysosome/Vacuole	Plastid	NA	NA
Brassica oleracea	XP_013629908.1	Clade II	Cell membrane|Lysosome/Vacuole	Plastid	NA	NA
Brassica napus	XP_048632226.1	Clade II	Cell membrane|Lysosome/Vacuole	Plastid	NA	NA
Tarenaya hassleriana	XP_010524894.1	Clade II	Cell membrane|Lysosome/Vacuole	Plastid	NA	NA
Tarenaya hassleriana	XP_010546644.1	Clade II	Cell membrane|Lysosome/Vacuole	Plastid	NA	NA
Carica papaya	XP_021891251.1	Clade II	Cell membrane|Endoplasmic reticulum|Lysosome/Vacuole|Golgi apparatus	NA	NA	NA
Citrus sinensis	XP_006471805.2	Clade II	Cell membrane|Endoplasmic reticulum|Lysosome/Vacuole	Plastid	NA	NA
Eucalyptus grandis	XP_010041947.2	Clade II	Cell membrane|Lysosome/Vacuole	NA	NA	NA
Theobroma cacao	XP_007030139.1	Clade II	Cell membrane|Lysosome/Vacuole	Plastid	NA	NA
Gossypium raimondii	XP_012492594.1	Clade II	Cell membrane|Lysosome/Vacuole	Plastid	NA	NA
Gossypium hirsutum	XP_016753520.1	Clade II	Cell membrane|Lysosome/Vacuole	Plastid	NA	NA
Gossypium hirsutum	XP_016672348.1	Clade II	Cell membrane|Lysosome/Vacuole	Plastid	NA	NA
Vitis vinifera	XP_002269068.1	Clade II	Cell membrane|Lysosome/Vacuole	Plastid	NA	NA
Chenopodium quinoa	XP_021742356.1	Clade II	Cell membrane|Endoplasmic reticulum|Lysosome/Vacuole	Plastid	NA	NA
Spinacia oleracea	XP_021839847.1	Clade II	Cell membrane|Endoplasmic reticulum|Lysosome/Vacuole	Plastid	NA	NA
Chenopodium quinoa	XP_021773043.1	Clade II	Cell membrane|Endoplasmic reticulum|Lysosome/Vacuole	Plastid	NA	NA
Capsicum chinense	PHU10024.1	Clade II	Cell membrane|Lysosome/Vacuole	Celmemb	NA	NA
Capsicum annuum	XP_016538479.2	Clade II	Cell membrane|Lysosome/Vacuole	Celmemb	NA	NA
Solanum lycopersicum	XP_004230149.1	Clade II	Cell membrane|Lysosome/Vacuole	Endoplasm	NA	NA
Solanum pennellii	XP_015066071.1	Clade II	Cell membrane|Lysosome/Vacuole	Vacu	NA	NA
Solanum tuberosum	XP_006347837.1	Clade II	Cell membrane|Lysosome/Vacuole	Endoplasm	NA	NA
Nicotiana tomentosiformis	XP_009600239.1	Clade II	Cell membrane|Lysosome/Vacuole	Endoplasm	NA	NA
Nicotiana tabacum	XP_016433779.1	Clade II	Cell membrane|Lysosome/Vacuole	Endoplasm	NA	NA
Nicotiana sylvestris	XP_009785765.1	Clade II	Cell membrane|Lysosome/Vacuole	Endoplasm	NA	NA
Nicotiana tabacum	XP_016434620.1	Clade II	Cell membrane|Lysosome/Vacuole	Endoplasm	NA	NA
Nicotiana attenuata	XP_019237084.1	Clade II	Cell membrane|Lysosome/Vacuole	Endoplasm	NA	NA
Nicotiana benthamiana	Niben261Chr10g0390004.1	Clade II	Cell membrane|Lysosome/Vacuole	Endoplasm	NA	NA
Ipomoea nil	XP_019197570.1	Clade II	Cell membrane|Lysosome/Vacuole	Celmemb	NA	NA
Daucus carota	XP_017230100.1	Clade II	Cell membrane|Endoplasmic reticulum|Lysosome/Vacuole	Endoplasm	NA	NA
Daucus carota	XP_017255146.1	Clade II	Cell membrane|Lysosome/Vacuole	Endoplasm	NA	NA
Aquilegia coerulea	PIA63066.1	Clade II	Cell membrane|Lysosome/Vacuole	Vacu	NA	NA
Nelumbo nucifera	XP_010259663.1	Clade II	Cell membrane|Lysosome/Vacuole	Celmemb	NA	NA
Malus domestica	XP_008374612.1	Clade III	Cell membrane|Lysosome/Vacuole	Plastid	NA	NA
Pyrus bretschneideri	XP_048445339.1	Clade III	Cell membrane|Lysosome/Vacuole	Plastid	NA	NA
Fragaria vesca	XP_004299307.1	Clade III	Cell membrane|Lysosome/Vacuole	Plastid	NA	NA
Citrus sinensis	XP_006477656.2	Clade III	Cell membrane|Lysosome/Vacuole	Endoplasm	NA	NA
Glycine max	XP_003524638.1	Clade III	Cell membrane|Lysosome/Vacuole	Endoplasm	NA	NA
Glycine max	XP_003549566.2	Clade III	Cell membrane|Endoplasmic reticulum|Lysosome/Vacuole	Plastid	NA	NA
Phaseolus vulgaris	XP_007155242.1	Clade III	Cell membrane|Lysosome/Vacuole	Endoplasm	NA	NA
Vigna radiata	XP_014507111.1	Clade III	Cell membrane|Lysosome/Vacuole	Plastid	NA	NA
Cajanus cajan	XP_020227919.2	Clade III	Cell membrane|Lysosome/Vacuole	Plastid	NA	NA
Cajanus cajan	XP_020227920.2	Clade III	Cell membrane|Lysosome/Vacuole	Celmemb	NA	NA
Arachis duranensis	XP_015943347.1	Clade III	Cell membrane|Lysosome/Vacuole	Endoplasm	NA	NA
Arachis ipaensis	XP_016193393.1	Clade III	Cell membrane|Lysosome/Vacuole	Endoplasm	NA	NA
Medicago truncatula	XP_013457982.1	Clade III	Cell membrane|Lysosome/Vacuole	Vacu	NA	NA
Trifolium pratense	XP_045790772.1	Clade III	Cell membrane|Lysosome/Vacuole	Plastid	NA	NA
Lotus japonicus	XP_057419675.1	Clade III	Cell membrane|Lysosome/Vacuole	Vacu	NA	NA
Cucumis sativus	XP_004137428.1	Clade III	Cell membrane|Lysosome/Vacuole	Plastid	NA	NA
Juglans regia	XP_018809949.2	Clade III	Cell membrane|Lysosome/Vacuole	Plastid	NA	NA
Ziziphus jujuba	XP_048330897.2	Clade III	Cell membrane|Lysosome/Vacuole	Plastid	NA	NA
Theobroma cacao	XP_007037550.2	Clade III	Cell membrane|Lysosome/Vacuole	Plastid	NA	NA
Theobroma cacao	XP_017973207.1	Clade III	Cell membrane|Lysosome/Vacuole	Plastid	NA	NA
Theobroma cacao	XP_017973208.1	Clade III	Cell membrane|Lysosome/Vacuole	Plastid	NA	NA
Theobroma cacao	XP_017973204.1	Clade III	Cell membrane|Lysosome/Vacuole	Plastid	NA	NA
Gossypium raimondii	XP_012470418.1	Clade III	Cell membrane|Lysosome/Vacuole	Plastid	NA	NA
Gossypium hirsutum	XP_016730503.1	Clade III	Cell membrane|Lysosome/Vacuole	Plastid	NA	NA
Gossypium hirsutum	XP_016744283.1	Clade III	Cell membrane|Lysosome/Vacuole	Plastid	NA	NA
Jatropha curcas	XP_012080365.1	Clade III	Cell membrane|Lysosome/Vacuole	Plastid	NA	NA
Jatropha curcas	XP_037493305.1	Clade III	Cell membrane|Lysosome/Vacuole	Plastid	NA	NA
Manihot esculenta	XP_021634147.1	Clade III	Cell membrane|Lysosome/Vacuole	Plastid	NA	NA
Hevea brasiliensis	XP_021690937.1	Clade III	Cell membrane|Lysosome/Vacuole	Plastid	NA	NA
Carica papaya	XP_021893263.1	Clade III	Cell membrane|Lysosome/Vacuole	Plastid	Nucleus	NA
Eucalyptus grandis	XP_010037233.2	Clade III	Cell membrane|Lysosome/Vacuole	Plastid	NA	NA
Capsicum chinense	PHU15407.1	Clade III	Cell membrane|Lysosome/Vacuole	Celmemb	NA	NA
Capsicum annuum	XP_016555947.1	Clade III	Cell membrane|Lysosome/Vacuole	Plastid	NA	NA
Nicotiana tomentosiformis	XP_009613058.1	Clade III	Cell membrane|Lysosome/Vacuole	Plastid	NA	NA
Nicotiana tabacum	XP_016477543.1	Clade III	Cell membrane|Lysosome/Vacuole	Plastid	NA	NA
Nicotiana sylvestris	XP_009792439.1	Clade III	Cell membrane|Lysosome/Vacuole	Plastid	NA	NA
Nicotiana tabacum	XP_016442543.1	Clade III	Cell membrane|Lysosome/Vacuole	Plastid	NA	NA
Nicotiana benthamiana	Niben261Chr13g0686006.1	Clade III	Cell membrane|Lysosome/Vacuole	Plastid	NA	NA
Nicotiana attenuata	XP_019254794.1	Clade III	Cell membrane|Lysosome/Vacuole	Plastid	NA	NA
Nicotiana benthamiana	Niben261Chr04g1682009.1	Clade III	Cell membrane|Lysosome/Vacuole	Endoplasm	NA	NA
Solanum lycopersicum	XP_004241603.1	Clade III	Cell membrane|Lysosome/Vacuole	Plastid	Chloroplast	NA
Solanum pennellii	XP_015079123.1	Clade III	Cell membrane|Lysosome/Vacuole	Plastid	NA	NA
Solanum tuberosum	XP_006354754.1	Clade III	Cell membrane|Lysosome/Vacuole	Plastid	Chloroplast	NA
Ipomoea nil	XP_019199851.1	Clade III	Cell membrane|Lysosome/Vacuole	Plastid	Chloroplast	NA
Sesamum indicum	XP_011072867.1	Clade III	Cell membrane|Lysosome/Vacuole	Vacu	NA	NA
Salvia splendens	XP_042003519.1	Clade III	Cell membrane|Lysosome/Vacuole	Plastid	NA	NA
Salvia splendens	XP_042033314.1	Clade III	Cell membrane|Lysosome/Vacuole	Vacu	NA	NA
Helianthus annuus	XP_021983928.1	Clade III	Cell membrane|Lysosome/Vacuole	Vacu	Nucleus	NA
Cynara cardunculus	XP_024969217.1	Clade III	Cell membrane|Endoplasmic reticulum|Lysosome/Vacuole	Celmemb	NA	NA
Lactuca sativa	XP_023753885.1	Clade III	Cell membrane|Lysosome/Vacuole	Endoplasm	NA	NA
Helianthus annuus	XP_022039290.1	Clade III	Cell membrane|Lysosome/Vacuole	Plastid	NA	NA
Lactuca sativa	XP_023759859.1	Clade III	Cell membrane|Lysosome/Vacuole	Plastid	NA	NA
Cynara cardunculus	XP_024976465.1	Clade III	Cell membrane|Lysosome/Vacuole	Vacu	NA	NA
NA	XP_002499712.1	NA	Lysosome/Vacuole	Mito	NA	NA
NA	CAA7387788.1	NA	Cell membrane|Lysosome/Vacuole	Vacu	NA	NA
NA	XP_006837146.1	NA	Cell membrane|Endoplasmic reticulum|Lysosome/Vacuole	Vacu	NA	NA
NA	CYCAS_019808	NA	Cell membrane|Lysosome/Vacuole	Plastid	Chloroplast	NA
NA	BFI23610.1	NA	Cell membrane|Endoplasmic reticulum|Lysosome/Vacuole	Endoplasm	NA	NA
NA	XP_024387486.1	NA	Cell membrane|Endoplasmic reticulum|Lysosome/Vacuole	Endoplasm	NA	NA
NA	XP_024389826.1	NA	Cell membrane|Endoplasmic reticulum|Lysosome/Vacuole	Endoplasm	NA	NA
NA	XP_002990992.1	NA	Cell membrane|Lysosome/Vacuole	Endoplasm	NA	NA
NA	XP_024543737.1	NA	Cell membrane|Lysosome/Vacuole	Endoplasm	NA	NA
NA	KAI5079511.1	NA	Cell membrane|Endoplasmic reticulum|Lysosome/Vacuole	Celmemb	NA	NA

## Sheet: TableS5
node_name	node_string_id	annotation
ASMT	3702.Q9T003	Acetylserotonin O-methyltransferase; Methyltransferase which catalyzes the transfer of a methyl group onto N-acetylserotonin, producing melatonin (N-acetyl-5- methoxytryptamine). Does not seem to possess caffeate O- methyltransferase activity; Belongs to the class I-like SAM-binding methyltransferase superfamily. Cation-independent O-methyltransferase family.
CAND2	3702.Q94AH1	Protein CANDIDATE G-PROTEIN COUPLED RECEPTOR 2; Plays a role in plants and microbes interactions. G-protein coupled receptor involved in root growth mediated by the bacterial quorum-sensing signals N-acyl-homoserine lactones (AHLs). Binds to melatonin. Phytomelatonin receptor required, in collaboration with GPA1, for melatonin-mediated stomatal closure involving H(2)O(2) and Ca(2+) signals ; Belo…
CAND6	3702.Q9LZ39	Protein CANDIDATE G-PROTEIN COUPLED RECEPTOR 6; G-protein coupled receptor. Plays a role in plants and microbes interactions (By similarity). Belongs to the LU7TM family.
CAND7	3702.F4JY11	Protein CANDIDATE G-PROTEIN COUPLED RECEPTOR 7; Plays a role in plants and microbes interactions. G-protein coupled receptor involved in root growth mediated by the bacterial quorum-sensing signals N-acyl-homoserine lactones (AHLs). Belongs to the LU7TM family.
Cand3	3702.Q945Q2	Tobamovirus multiplication protein.
GCR2	3702.F4IEM5	LanC-like protein GCR2; May play a role in abscisic acid (ABA) signaling. Belongs to the LanC-like protein family.
GPA1	3702.P18064	Guanine nucleotide-binding protein alpha-1 subunit; Exhibits a fast rate of basal nucleotide exchange. Guanine nucleotide-binding proteins (G proteins) are involved as modulators or transducers in various transmembrane signaling systems. Together with GCR1, may regulate the cell cycle via a signaling cascade that uses phosphatidylinositol-specific phospholipase C (PI-PLC) as an effector and inosi…
HHP2	3702.Q84N34	Heptahelical transmembrane protein 2; May play a role in abiotic stress response; Belongs to the ADIPOR family.
HHP5	3702.Q9SVF3	Heptahelical transmembrane protein 5; May play a role in abiotic stress response.
HYP1	3702.Q8GUH7	CSC1-like protein HYP1; Acts as an osmosensitive calcium-permeable cation channel.
Serine/threonine-protein kinase	80379.A0A2G3DHU3	Serine/threonine-protein kinase.
Protease Do-like 1, chloroplastic	80379.A0A2G3D9E3	Protease Do-like 1, chloroplastic.
Uncharacterized protein 1	80379.A0A2G3CV85	Uncharacterized protein. TOM1-like protein 2 [Capsicum annuum]
Inositol polyphosphate multikinase	80379.A0A2G3CZI1	Inositol polyphosphate multikinase; Inositol phosphate kinase with a broad substrate specificity.
F-box protein 7	80379.A0A2G3CM01	F-box protein 7.
Uncharacterized protein 2	80379.A0A2G3CEY1	Uncharacterized protein. coiled-coil domain-containing protein 9 [Capsicum annuum]
CcPMTR2	80379.A0A2G3C9L3	Uncharacterized protein.
Nudix hydrolase 19, chloroplastic	80379.A0A2G3CAS8	Nudix hydrolase 19, chloroplastic.
Guanine nucleotide-binding protein alpha-1 subunit	80379.A0A2G3BRT1	Guanine nucleotide-binding protein alpha-1 subunit.
CcPMTR1	80379.A0A2G3BU79	Uncharacterized protein.
Zinc finger CCCH domain-containing protein 11	80379.A0A2G3BJN6	Zinc finger CCCH domain-containing protein 11.
Inositol polyphosphate multikinase	80379.A0A2G3B385	Inositol polyphosphate multikinase; Inositol phosphate kinase with a broad substrate specificity.
Uncharacterized protein 3	80379.A0A2G3ASG4	Uncharacterized protein. coiled-coil domain-containing protein 9 [Capsicum annuum]

## Sheet: TableS6
No.	Species	NCBI_species_id	Assembly_identifier	download_type	URL
1	Aquilegia coerulea	218851	GCA_002738505.1	script	https://ftp.ncbi.nlm.nih.gov/genomes/all/GCA/002/738/505/GCA_002738505.1_Aquilegia_coerulea_v1/GCA_002738505.1_Aquilegia_coerulea_v1_protein.faa.gz
2	Dendrobium nobile	94219	GCA_022539455.1	script	https://ftp.ncbi.nlm.nih.gov/genomes/all/GCA/022/539/455/GCA_022539455.1_Dnobile/GCA_022539455.1_Dnobile_protein.faa.gz
3	Spirodela intermedia	51605	GCA_902729315.2	script	https://ftp.ncbi.nlm.nih.gov/genomes/all/GCA/902/729/315/GCA_902729315.2_Spirodela_intermedia_8410_2/GCA_902729315.2_Spirodela_intermedia_8410_2_protein.faa.gz
4	Adiantum capillus	13818	GCA_014529385.2	script	https://ftp.ncbi.nlm.nih.gov/genomes/all/GCA/014/529/385/GCA_014529385.2_ASM1452938v2/GCA_014529385.2_ASM1452938v2_protein.faa.gz
5	Marchantia polymorpha	3197	GCA_037833965.1	script	https://ftp.ncbi.nlm.nih.gov/genomes/all/GCA/037/833/965/GCA_037833965.1_MpTak2_v7.1/GCA_037833965.1_MpTak2_v7.1_protein.faa.gz
6	Capsicum chinense	80379	GCA_002271895.2	script	https://ftp.ncbi.nlm.nih.gov/genomes/all/GCA/002/271/895/GCA_002271895.2_ASM227189v2/GCA_002271895.2_ASM227189v2_protein.faa.gz
7	Cinnamomum micranthum	337465	GCA_003546025.1	manual	https://ftp.ncbi.nlm.nih.gov/genomes/all/GCA/003/546/025/GCA_003546025.1_ASBRC_Ckan_1.0/GCA_003546025.1_ASBRC_Ckan_1.0_protein.faa.gz
8	Pyrus bretschneideri	225117	GCF_019419815.1	manual	https://ftp.ncbi.nlm.nih.gov/genomes/all/GCA/019/419/815/GCA_019419815.1_Pyrus_bretschneideri_v1/
9	Cycas panzhihuaensis	123604	not_available	manual	https://ftp.cngb.org/pub/CNSA/data1/CNP0001756/CNS0381401/CNA0022716/
10	Nicotiana benthamiana	4100	not_available	manual	https://solgenomics.net/ftp/genomes/Nicotiana_benthamianaV261/Nbenthamiana_Annotation/
11	Saccharum spontaneum	62335	not_available	manual	http://ftp.ensemblgenomes.org/pub/plants/release-54/fasta/saccharum_spontaneum/
12	Amborella trichopoda	13333	GCF_000471905.2	script	https://ftp.ncbi.nlm.nih.gov/genomes/refseq/plant/Amborella_trichopoda/latest_assembly_versions/GCF_000471905.2_AMTR1.0/GCF_000471905.2_AMTR1.0_protein.faa.gz
13	Ananas comosus	4615	GCF_001540865.1	script	https://ftp.ncbi.nlm.nih.gov/genomes/refseq/plant/Ananas_comosus/latest_assembly_versions/GCF_001540865.1_ASM154086v1/GCF_001540865.1_ASM154086v1_protein.faa.gz
14	Arabidopsis lyrata	59689	GCF_000004255.2	script	https://ftp.ncbi.nlm.nih.gov/genomes/refseq/plant/Arabidopsis_lyrata/latest_assembly_versions/GCF_000004255.2_v.1.0/GCF_000004255.2_v.1.0_protein.faa.gz
15	Arabidopsis thaliana	3702	GCF_000001735.4	script	https://ftp.ncbi.nlm.nih.gov/genomes/refseq/plant/Arabidopsis_thaliana/latest_assembly_versions/GCF_000001735.4_TAIR10.1/GCF_000001735.4_TAIR10.1_protein.faa.gz
16	Arachis duranensis	130453	GCF_000817695.3	script	https://ftp.ncbi.nlm.nih.gov/genomes/refseq/plant/Arachis_duranensis/latest_assembly_versions/GCF_000817695.3_aradu.V14167.gnm2.J7QH/GCF_000817695.3_aradu.V14167.gnm2.J7QH_protein.faa.gz
17	Arachis ipaensis	130454	GCF_000816755.2	script	https://ftp.ncbi.nlm.nih.gov/genomes/refseq/plant/Arachis_ipaensis/latest_assembly_versions/GCF_000816755.2_Araip1.1/GCF_000816755.2_Araip1.1_protein.faa.gz
18	Asparagus officinalis	4686	GCF_001876935.1	script	https://ftp.ncbi.nlm.nih.gov/genomes/refseq/plant/Asparagus_officinalis/latest_assembly_versions/GCF_001876935.1_Aspof.V1/GCF_001876935.1_Aspof.V1_protein.faa.gz
19	Brachypodium distachyon	15368	GCF_000005505.3	script	https://ftp.ncbi.nlm.nih.gov/genomes/refseq/plant/Brachypodium_distachyon/latest_assembly_versions/GCF_000005505.3_Brachypodium_distachyon_v3.0/GCF_000005505.3_Brachypodium_distachyon_v3.0_protein.faa.gz
20	Brassica napus	3708	GCF_020379485.1	script	https://ftp.ncbi.nlm.nih.gov/genomes/refseq/plant/Brassica_napus/latest_assembly_versions/GCF_020379485.1_Da-Ae/GCF_020379485.1_Da-Ae_protein.faa.gz
21	Brassica oleracea	3712	GCF_000695525.1	script	https://ftp.ncbi.nlm.nih.gov/genomes/refseq/plant/Brassica_oleracea/latest_assembly_versions/GCF_000695525.1_BOL/GCF_000695525.1_BOL_protein.faa.gz
22	Brassica rapa	3711	GCF_000309985.2	script	https://ftp.ncbi.nlm.nih.gov/genomes/refseq/plant/Brassica_rapa/latest_assembly_versions/GCF_000309985.2_CAAS_Brap_v3.01/GCF_000309985.2_CAAS_Brap_v3.01_protein.faa.gz
23	Cajanus cajan	3821	GCF_000340665.2	script	https://ftp.ncbi.nlm.nih.gov/genomes/refseq/plant/Cajanus_cajan/latest_assembly_versions/GCF_000340665.2_C.cajan_V1.1/GCF_000340665.2_C.cajan_V1.1_protein.faa.gz
24	Camelina sativa	90675	GCF_000633955.1	script	https://ftp.ncbi.nlm.nih.gov/genomes/refseq/plant/Camelina_sativa/latest_assembly_versions/GCF_000633955.1_Cs/GCF_000633955.1_Cs_protein.faa.gz
25	Capsella rubella	81985	GCF_000375325.1	script	https://ftp.ncbi.nlm.nih.gov/genomes/refseq/plant/Capsella_rubella/latest_assembly_versions/GCF_000375325.1_Caprub1_0/GCF_000375325.1_Caprub1_0_protein.faa.gz
26	Capsicum annuum	4072	GCF_002878395.1	script	https://ftp.ncbi.nlm.nih.gov/genomes/refseq/plant/Capsicum_annuum/latest_assembly_versions/GCF_002878395.1_UCD10Xv1.1/GCF_002878395.1_UCD10Xv1.1_protein.faa.gz
27	Carica papaya	3649	GCF_000150535.2	script	https://ftp.ncbi.nlm.nih.gov/genomes/refseq/plant/Carica_papaya/latest_assembly_versions/GCF_000150535.2_Papaya1.0/GCF_000150535.2_Papaya1.0_protein.faa.gz
28	Chenopodium quinoa	63459	GCF_001683475.1	script	https://ftp.ncbi.nlm.nih.gov/genomes/refseq/plant/Chenopodium_quinoa/latest_assembly_versions/GCF_001683475.1_ASM168347v1/GCF_001683475.1_ASM168347v1_protein.faa.gz
29	Chlamydomonas reinhardtii	3055	GCF_000002595.2	script	https://ftp.ncbi.nlm.nih.gov/genomes/refseq/plant/Chlamydomonas_reinhardtii/latest_assembly_versions/GCF_000002595.2_Chlamydomonas_reinhardtii_v5.5/GCF_000002595.2_Chlamydomonas_reinhardtii_v5.5_protein.faa.gz
30	Citrus sinensis	2711	GCF_022201045.2	script	https://ftp.ncbi.nlm.nih.gov/genomes/refseq/plant/Citrus_sinensis/latest_assembly_versions/GCF_022201045.2_DVS_A1.0/GCF_022201045.2_DVS_A1.0_protein.faa.gz
31	Cucumis sativus	3659	GCF_000004075.3	script	https://ftp.ncbi.nlm.nih.gov/genomes/refseq/plant/Cucumis_sativus/latest_assembly_versions/GCF_000004075.3_Cucumber_9930_V3/GCF_000004075.3_Cucumber_9930_V3_protein.faa.gz
32	Cynara cardunculus	4265	GCF_001531365.2	script	https://ftp.ncbi.nlm.nih.gov/genomes/refseq/plant/Cynara_cardunculus/latest_assembly_versions/GCF_001531365.2_CcrdV1.1/GCF_001531365.2_CcrdV1.1_protein.faa.gz
33	Daucus carota	4039	GCF_001625215.2	script	https://ftp.ncbi.nlm.nih.gov/genomes/refseq/plant/Daucus_carota/latest_assembly_versions/GCF_001625215.2_DH1_v3.0/GCF_001625215.2_DH1_v3.0_protein.faa.gz
34	Dendrobium catenatum	906689	GCF_001605985.2	script	https://ftp.ncbi.nlm.nih.gov/genomes/refseq/plant/Dendrobium_catenatum/latest_assembly_versions/GCF_001605985.2_ASM160598v2/GCF_001605985.2_ASM160598v2_protein.faa.gz
35	Eucalyptus grandis	71139	GCF_016545825.1	script	https://ftp.ncbi.nlm.nih.gov/genomes/refseq/plant/Eucalyptus_grandis/latest_assembly_versions/GCF_016545825.1_ASM1654582v1/GCF_016545825.1_ASM1654582v1_protein.faa.gz
36	Fragaria vesca	57918	GCF_000184155.1	script	https://ftp.ncbi.nlm.nih.gov/genomes/refseq/plant/Fragaria_vesca/latest_assembly_versions/GCF_000184155.1_FraVesHawaii_1.0/GCF_000184155.1_FraVesHawaii_1.0_protein.faa.gz
37	Glycine max	3847	GCF_000004515.6	script	https://ftp.ncbi.nlm.nih.gov/genomes/refseq/plant/Glycine_max/latest_assembly_versions/GCF_000004515.6_Glycine_max_v4.0/GCF_000004515.6_Glycine_max_v4.0_protein.faa.gz
38	Gossypium hirsutum	3635	GCF_007990345.1	script	https://ftp.ncbi.nlm.nih.gov/genomes/refseq/plant/Gossypium_hirsutum/latest_assembly_versions/GCF_007990345.1_Gossypium_hirsutum_v2.1/GCF_007990345.1_Gossypium_hirsutum_v2.1_protein.faa.gz
39	Gossypium raimondii	29730	GCF_025698545.1	script	https://ftp.ncbi.nlm.nih.gov/genomes/refseq/plant/Gossypium_raimondii/latest_assembly_versions/GCF_025698545.1_ASM2569854v1/GCF_025698545.1_ASM2569854v1_protein.faa.gz
40	Helianthus annuus	4232	GCF_002127325.2	script	https://ftp.ncbi.nlm.nih.gov/genomes/refseq/plant/Helianthus_annuus/latest_assembly_versions/GCF_002127325.2_HanXRQr2.0-SUNRISE/GCF_002127325.2_HanXRQr2.0-SUNRISE_protein.faa.gz
41	Hevea brasiliensis	3981	GCF_030052815.1	script	https://ftp.ncbi.nlm.nih.gov/genomes/refseq/plant/Hevea_brasiliensis/latest_assembly_versions/GCF_030052815.1_ASM3005281v1/GCF_030052815.1_ASM3005281v1_protein.faa.gz
42	Hordeum vulgare	4513	GCF_904849725.1	script	https://ftp.ncbi.nlm.nih.gov/genomes/refseq/plant/Hordeum_vulgare/latest_assembly_versions/GCF_904849725.1_MorexV3_pseudomolecules_assembly/GCF_904849725.1_MorexV3_pseudomolecules_assembly_protein.faa.gz
43	Humulus lupulus	3486	GCF_963169125.1	script	https://ftp.ncbi.nlm.nih.gov/genomes/refseq/plant/Humulus_lupulus/latest_assembly_versions/GCF_963169125.1_drHumLupu1.1/GCF_963169125.1_drHumLupu1.1_protein.faa.gz
44	Ipomoea nil	35883	GCF_001879475.1	script	https://ftp.ncbi.nlm.nih.gov/genomes/refseq/plant/Ipomoea_nil/latest_assembly_versions/GCF_001879475.1_Asagao_1.1/GCF_001879475.1_Asagao_1.1_protein.faa.gz
45	Jatropha curcas	180498	GCF_014843425.1	script	https://ftp.ncbi.nlm.nih.gov/genomes/refseq/plant/Jatropha_curcas/latest_assembly_versions/GCF_014843425.1_RJC1_Hi-C/GCF_014843425.1_RJC1_Hi-C_protein.faa.gz
46	Juglans regia	51240	GCF_001411555.2	script	https://ftp.ncbi.nlm.nih.gov/genomes/refseq/plant/Juglans_regia/latest_assembly_versions/GCF_001411555.2_Walnut_2.0/GCF_001411555.2_Walnut_2.0_protein.faa.gz
47	Lactuca sativa	4236	GCF_002870075.4	script	https://ftp.ncbi.nlm.nih.gov/genomes/refseq/plant/Lactuca_sativa/latest_assembly_versions/GCF_002870075.4_Lsat_Salinas_v11/GCF_002870075.4_Lsat_Salinas_v11_protein.faa.gz
48	Lotus japonicus	34305	GCF_012489685.1	script	https://ftp.ncbi.nlm.nih.gov/genomes/refseq/plant/Lotus_japonicus/latest_assembly_versions/GCF_012489685.1_LjGifu_v1.2/GCF_012489685.1_LjGifu_v1.2_protein.faa.gz
49	Lupinus angustifolius	3871	GCF_001865875.1	script	https://ftp.ncbi.nlm.nih.gov/genomes/refseq/plant/Lupinus_angustifolius/latest_assembly_versions/GCF_001865875.1_LupAngTanjil_v1.0/GCF_001865875.1_LupAngTanjil_v1.0_protein.faa.gz
50	Malus domestica	3750	GCF_002114115.1	script	https://ftp.ncbi.nlm.nih.gov/genomes/refseq/plant/Malus_domestica/latest_assembly_versions/GCF_002114115.1_ASM211411v1/GCF_002114115.1_ASM211411v1_protein.faa.gz
51	Manihot esculenta	3983	GCF_001659605.2	script	https://ftp.ncbi.nlm.nih.gov/genomes/refseq/plant/Manihot_esculenta/latest_assembly_versions/GCF_001659605.2_M.esculenta_v8/GCF_001659605.2_M.esculenta_v8_protein.faa.gz
52	Medicago truncatula	3880	GCF_003473485.1	script	https://ftp.ncbi.nlm.nih.gov/genomes/refseq/plant/Medicago_truncatula/latest_assembly_versions/GCF_003473485.1_MtrunA17r5.0-ANR/GCF_003473485.1_MtrunA17r5.0-ANR_protein.faa.gz
53	Morus notabilis	981085	GCF_000414095.1	script	https://ftp.ncbi.nlm.nih.gov/genomes/refseq/plant/Morus_notabilis/latest_assembly_versions/GCF_000414095.1_ASM41409v2/GCF_000414095.1_ASM41409v2_protein.faa.gz
54	Musa acuminata	4641	GCF_036884655.1	script	https://ftp.ncbi.nlm.nih.gov/genomes/refseq/plant/Musa_acuminata/latest_assembly_versions/GCF_036884655.1_Cavendish_Baxijiao_AAA/GCF_036884655.1_Cavendish_Baxijiao_AAA_protein.faa.gz
55	Nelumbo nucifera	4432	GCF_000365185.1	script	https://ftp.ncbi.nlm.nih.gov/genomes/refseq/plant/Nelumbo_nucifera/latest_assembly_versions/GCF_000365185.1_Chinese_Lotus_1.1/GCF_000365185.1_Chinese_Lotus_1.1_protein.faa.gz
56	Nicotiana attenuata	49451	GCF_001879085.1	script	https://ftp.ncbi.nlm.nih.gov/genomes/refseq/plant/Nicotiana_attenuata/latest_assembly_versions/GCF_001879085.1_NIATTr2/GCF_001879085.1_NIATTr2_protein.faa.gz
57	Nicotiana sylvestris	4096	GCF_000393655.1	script	https://ftp.ncbi.nlm.nih.gov/genomes/refseq/plant/Nicotiana_sylvestris/latest_assembly_versions/GCF_000393655.1_Nsyl/GCF_000393655.1_Nsyl_protein.faa.gz
58	Nicotiana tabacum	4097	GCF_000715135.1	script	https://ftp.ncbi.nlm.nih.gov/genomes/refseq/plant/Nicotiana_tabacum/latest_assembly_versions/GCF_000715135.1_Ntab-TN90/GCF_000715135.1_Ntab-TN90_protein.faa.gz
59	Nicotiana tomentosiformis	4098	GCF_000390325.2	script	https://ftp.ncbi.nlm.nih.gov/genomes/refseq/plant/Nicotiana_tomentosiformis/latest_assembly_versions/GCF_000390325.2_Ntom_v01/GCF_000390325.2_Ntom_v01_protein.faa.gz
60	Oryza glaberrima	4538	GCF_000147395.1	script	https://ftp.ncbi.nlm.nih.gov/genomes/refseq/plant/Oryza_glaberrima/latest_assembly_versions/GCF_000147395.1_OglaRS2/GCF_000147395.1_OglaRS2_protein.faa.gz
61	Oryza sativa	4530	GCF_034140825.1	script	https://ftp.ncbi.nlm.nih.gov/genomes/refseq/plant/Oryza_sativa/latest_assembly_versions/GCF_034140825.1_ASM3414082v1/GCF_034140825.1_ASM3414082v1_protein.faa.gz
62	Phalaenopsis equestris	78828	GCF_001263595.1	script	https://ftp.ncbi.nlm.nih.gov/genomes/refseq/plant/Phalaenopsis_equestris/latest_assembly_versions/GCF_001263595.1_ASM126359v1/GCF_001263595.1_ASM126359v1_protein.faa.gz
63	Phaseolus vulgaris	3885	GCF_000499845.1	script	https://ftp.ncbi.nlm.nih.gov/genomes/refseq/plant/Phaseolus_vulgaris/latest_assembly_versions/GCF_000499845.1_PhaVulg1_0/GCF_000499845.1_PhaVulg1_0_protein.faa.gz
64	Phoenix dactylifera	42345	GCF_009389715.1	script	https://ftp.ncbi.nlm.nih.gov/genomes/refseq/plant/Phoenix_dactylifera/latest_assembly_versions/GCF_009389715.1_palm_55x_up_171113_PBpolish2nd_filt_p/GCF_009389715.1_palm_55x_up_171113_PBpolish2nd_filt_p_protein.faa.gz
65	Physcomitrium patens	3218	GCF_000002425.4	script	https://ftp.ncbi.nlm.nih.gov/genomes/refseq/plant/Physcomitrium_patens/latest_assembly_versions/GCF_000002425.4_Phypa_V3/GCF_000002425.4_Phypa_V3_protein.faa.gz
66	Populus trichocarpa	3694	GCF_000002775.5	script	https://ftp.ncbi.nlm.nih.gov/genomes/refseq/plant/Populus_trichocarpa/latest_assembly_versions/GCF_000002775.5_P.trichocarpa_v4.1/GCF_000002775.5_P.trichocarpa_v4.1_protein.faa.gz
67	Prunus avium	42229	GCF_002207925.1	script	https://ftp.ncbi.nlm.nih.gov/genomes/refseq/plant/Prunus_avium/latest_assembly_versions/GCF_002207925.1_PAV_r1.0/GCF_002207925.1_PAV_r1.0_protein.faa.gz
68	Prunus mume	102107	GCF_000346735.1	script	https://ftp.ncbi.nlm.nih.gov/genomes/refseq/plant/Prunus_mume/latest_assembly_versions/GCF_000346735.1_P.mume_V1.0/GCF_000346735.1_P.mume_V1.0_protein.faa.gz
69	Prunus persica	3760	GCF_000346465.2	script	https://ftp.ncbi.nlm.nih.gov/genomes/refseq/plant/Prunus_persica/latest_assembly_versions/GCF_000346465.2_Prunus_persica_NCBIv2/GCF_000346465.2_Prunus_persica_NCBIv2_protein.faa.gz
70	Ricinus communis	3988	GCF_019578655.1	script	https://ftp.ncbi.nlm.nih.gov/genomes/refseq/plant/Ricinus_communis/latest_assembly_versions/GCF_019578655.1_ASM1957865v1/GCF_019578655.1_ASM1957865v1_protein.faa.gz
71	Salvia splendens	180675	GCF_004379255.2	script	https://ftp.ncbi.nlm.nih.gov/genomes/refseq/plant/Salvia_splendens/latest_assembly_versions/GCF_004379255.2_SspV2/GCF_004379255.2_SspV2_protein.faa.gz
72	Selaginella moellendorffii	88036	GCF_000143415.4	script	https://ftp.ncbi.nlm.nih.gov/genomes/refseq/plant/Selaginella_moellendorffii/latest_assembly_versions/GCF_000143415.4_v1.0/GCF_000143415.4_v1.0_protein.faa.gz
73	Sesamum indicum	4182	GCF_000512975.1	script	https://ftp.ncbi.nlm.nih.gov/genomes/refseq/plant/Sesamum_indicum/latest_assembly_versions/GCF_000512975.1_S_indicum_v1.0/GCF_000512975.1_S_indicum_v1.0_protein.faa.gz
74	Setaria italica	4555	GCF_000263155.2	script	https://ftp.ncbi.nlm.nih.gov/genomes/refseq/plant/Setaria_italica/latest_assembly_versions/GCF_000263155.2_Setaria_italica_v2.0/GCF_000263155.2_Setaria_italica_v2.0_protein.faa.gz
75	Solanum lycopersicum	4081	GCF_000188115.5	script	https://ftp.ncbi.nlm.nih.gov/genomes/refseq/plant/Solanum_lycopersicum/latest_assembly_versions/GCF_000188115.5_SL3.1/GCF_000188115.5_SL3.1_protein.faa.gz
76	Solanum pennellii	28526	GCF_001406875.1	script	https://ftp.ncbi.nlm.nih.gov/genomes/refseq/plant/Solanum_pennellii/latest_assembly_versions/GCF_001406875.1_SPENNV200/GCF_001406875.1_SPENNV200_protein.faa.gz
77	Solanum tuberosum	4113	GCF_000226075.1	script	https://ftp.ncbi.nlm.nih.gov/genomes/refseq/plant/Solanum_tuberosum/latest_assembly_versions/GCF_000226075.1_SolTub_3.0/GCF_000226075.1_SolTub_3.0_protein.faa.gz
78	Sorghum bicolor	4558	GCF_000003195.3	script	https://ftp.ncbi.nlm.nih.gov/genomes/refseq/plant/Sorghum_bicolor/latest_assembly_versions/GCF_000003195.3_Sorghum_bicolor_NCBIv3/GCF_000003195.3_Sorghum_bicolor_NCBIv3_protein.faa.gz
79	Spinacia oleracea	3562	GCF_020520425.1	script	https://ftp.ncbi.nlm.nih.gov/genomes/refseq/plant/Spinacia_oleracea/latest_assembly_versions/GCF_020520425.1_BTI_SOV_V1/GCF_020520425.1_BTI_SOV_V1_protein.faa.gz
80	Tarenaya hassleriana	28532	GCF_000463585.1	script	https://ftp.ncbi.nlm.nih.gov/genomes/refseq/plant/Tarenaya_hassleriana/latest_assembly_versions/GCF_000463585.1_ASM46358v1/GCF_000463585.1_ASM46358v1_protein.faa.gz
81	Theobroma cacao	3641	GCF_000208745.1	script	https://ftp.ncbi.nlm.nih.gov/genomes/refseq/plant/Theobroma_cacao/latest_assembly_versions/GCF_000208745.1_Criollo_cocoa_genome_V2/GCF_000208745.1_Criollo_cocoa_genome_V2_protein.faa.gz
82	Trifolium pratense	57577	GCF_020283565.1	script	https://ftp.ncbi.nlm.nih.gov/genomes/refseq/plant/Trifolium_pratense/latest_assembly_versions/GCF_020283565.1_ARS_RC_1.1/GCF_020283565.1_ARS_RC_1.1_protein.faa.gz
83	Triticum aestivum	4565	GCF_018294505.1	script	https://ftp.ncbi.nlm.nih.gov/genomes/refseq/plant/Triticum_aestivum/latest_assembly_versions/GCF_018294505.1_IWGSC_CS_RefSeq_v2.1/GCF_018294505.1_IWGSC_CS_RefSeq_v2.1_protein.faa.gz
84	Triticum urartu	4572	GCF_003073215.2	script	https://ftp.ncbi.nlm.nih.gov/genomes/refseq/plant/Triticum_urartu/latest_assembly_versions/GCF_003073215.2_Tu2.1/GCF_003073215.2_Tu2.1_protein.faa.gz
85	Vigna radiata	157791	GCF_000741045.1	script	https://ftp.ncbi.nlm.nih.gov/genomes/refseq/plant/Vigna_radiata/latest_assembly_versions/GCF_000741045.1_Vradiata_ver6/GCF_000741045.1_Vradiata_ver6_protein.faa.gz
86	Vitis vinifera	29760	GCF_030704535.1	script	https://ftp.ncbi.nlm.nih.gov/genomes/refseq/plant/Vitis_vinifera/latest_assembly_versions/GCF_030704535.1_ASM3070453v1/GCF_030704535.1_ASM3070453v1_protein.faa.gz
87	Volvox carteri	3067	GCF_000143455.1	script	https://ftp.ncbi.nlm.nih.gov/genomes/refseq/plant/Volvox_carteri/latest_assembly_versions/GCF_000143455.1_v1.0/GCF_000143455.1_v1.0_protein.faa.gz
88	Zea mays	4577	GCF_902167145.1	script	https://ftp.ncbi.nlm.nih.gov/genomes/refseq/plant/Zea_mays/latest_assembly_versions/GCF_902167145.1_Zm-B73-REFERENCE-NAM-5.0/GCF_902167145.1_Zm-B73-REFERENCE-NAM-5.0_protein.faa.gz
89	Ziziphus jujuba	326968	GCF_031755915.1	script	https://ftp.ncbi.nlm.nih.gov/genomes/refseq/plant/Ziziphus_jujuba/latest_assembly_versions/GCF_031755915.1_ASM3175591v1/GCF_031755915.1_ASM3175591v1_protein.faa.gz
90	Micromonas commoda	296587	GCF_000090985.2	script	https://ftp.ncbi.nlm.nih.gov/genomes/refseq/plant/Micromonas_commoda/latest_assembly_versions/GCF_000090985.2_ASM9098v2/GCF_000090985.2_ASM9098v2_protein.faa.gz
